# Supplementary material for: (η6-p-Cymene)(1,3-dimesityl-2,3-dihydro-1H-imidazol-2-yl­idene)bis­(pentafluorobenzoato-κO)ruthenium(II) dichloro­methane disolvate
Source: Acta Crystallogr Sect E Struct Rep Online. 2012 Dec 8;69(Pt 1):m28. doi: 10.1107/S1600536812049513 (PMC3588321; doi:10.1107/S1600536812049513)
Supplement: Supplementary file 2 [file e-69-00m28-Isup2.hkl]

# 
# h,k,l, Fc-squared, Fo-squared, sigma(Fo-squared) and status flag 
# 
data_I
_shelx_title ' I in P2(1)/n' 
_shelx_refln_list_code          4 
_shelx_F_calc_maximum      768.45 
_exptl_crystal_F_000      4576.00 
_reflns_d_resolution_high  0.7696 
 
loop_ 
 _symmetry_equiv_pos_as_xyz 
 'x, y, z' 
 '-x+1/2, y+1/2, -z+1/2' 
 '-x, -y, -z' 
 'x-1/2, -y-1/2, z-1/2' 
 
_cell_length_a    18.0951 
_cell_length_b    22.4608 
_cell_length_c    23.4293 
_cell_angle_alpha  90.000 
_cell_angle_beta  104.782 
_cell_angle_gamma  90.000 
 
_shelx_F_squared_multiplier     1.000 
 
loop_ 
 _refln_index_h 
 _refln_index_k 
 _refln_index_l 
 _refln_F_squared_calc 
 _refln_F_squared_meas 
 _refln_F_squared_sigma 
 _refln_observed_status 
   2   0   0   205511.31   229517.63   3637.13 o 
   4   0   0   299875.69   301108.09   4770.19 o 
   6   0   0    67746.99    69720.03   1392.48 o 
   8   0   0     1062.73      672.12    134.42 o 
  10   0   0    30407.30    38881.22    834.07 o 
  12   0   0     8370.59     9804.86    460.40 o 
  14   0   0    26205.19    24764.30    605.83 o 
  16   0   0    23098.37    24216.39    880.47 o 
  18   0   0     3100.82     3246.33    329.34 o 
  20   0   0      234.50      927.52    268.85 o 
  22   0   0     1559.87     2023.07    336.06 o 
   2   1   0    18299.23    19484.10    176.17 o 
   3   1   0     1809.13     2057.77     31.98 o 
   4   1   0     7647.83    11397.80    133.79 o 
   5   1   0   254819.97   310854.69   3480.07 o 
   6   1   0   203593.67   229274.59   2575.99 o 
   7   1   0    12989.67    10683.97    312.67 o 
   8   1   0   120983.80   133865.45   2143.25 o 
   9   1   0       48.16      455.60    319.26 o 
  10   1   0    44345.85    48458.73    719.15 o 
  11   1   0     1358.12     1843.44     96.88 o 
  12   1   0     1913.65     2571.70    119.12 o 
  13   1   0     2532.69     2394.10    119.90 o 
  14   1   0     2213.34     2461.85    234.91 o 
  15   1   0      538.09      768.11    117.60 o 
  16   1   0     2978.55     3431.44    228.52 o 
  17   1   0      943.06     1087.43    211.72 o 
  18   1   0      740.15     1168.65    179.85 o 
  19   1   0       10.53        0.00    153.97 o 
  20   1   0    36738.22    34639.76    862.58 o 
  21   1   0      581.34     1375.69    213.87 o 
  22   1   0     6604.87     7675.58    370.61 o 
   0   2   0   270806.47   242178.05   6330.29 o 
   1   2   0     4739.68     5070.74     47.57 o 
   2   2   0    77839.91    94800.67    672.72 o 
   3   2   0    42268.49    45957.19    392.43 o 
   4   2   0   118102.80   145292.09   1416.53 o 
   5   2   0    55043.61    61485.42    652.79 o 
   6   2   0     1246.62      609.77     32.95 o 
   7   2   0     9695.54     9162.68    139.89 o 
   8   2   0     1565.03     1238.08     59.82 o 
   9   2   0    23611.29    27720.19    372.34 o 
  10   2   0     5832.43     5863.10    128.15 o 
  11   2   0    13386.18    13796.29    258.53 o 
  12   2   0    43840.47    43203.41    764.37 o 
  13   2   0    15791.00    16883.17    365.55 o 
  14   2   0    20187.97    22532.76    456.39 o 
  15   2   0     2671.79     2844.37    157.58 o 
  16   2   0     7598.13     7987.28    248.16 o 
  17   2   0     6568.83     7195.30    305.19 o 
  18   2   0       34.14      255.83    149.65 o 
  19   2   0      172.92      120.40    218.44 o 
  20   2   0     1474.09     2092.70    226.79 o 
  21   2   0     1695.56     1884.61    220.96 o 
  22   2   0      227.29      214.22    169.71 o 
   1   3   0      211.68      236.80     17.64 o 
   2   3   0     6675.66     6663.98     69.66 o 
   3   3   0    65532.12    74576.30    596.43 o 
   4   3   0   179253.06   210336.06   1788.18 o 
   5   3   0     3856.23     6534.23     82.70 o 
   6   3   0    73564.00    77944.14    888.98 o 
   7   3   0    26719.27    29542.43    389.16 o 
   8   3   0    51662.46    56979.52    665.14 o 
   9   3   0    20669.39    21463.56    299.70 o 
  10   3   0      970.05     1137.64     51.66 o 
  11   3   0    11917.52    14615.30    227.52 o 
  12   3   0    21643.14    23241.50    375.98 o 
  13   3   0     4093.27     4265.06    225.64 o 
  14   3   0     1221.22     1429.77    123.08 o 
  15   3   0      852.23      655.64    129.19 o 
  16   3   0      255.45      277.84    109.12 o 
  17   3   0      168.19      120.73    106.56 o 
  18   3   0    10415.95     9572.05    356.70 o 
  19   3   0      124.94       84.01    339.42 o 
  20   3   0    16686.39    18749.29    562.81 o 
  21   3   0     2302.64     2911.15    310.29 o 
  22   3   0    17639.24    17343.26    488.18 o 
   0   4   0   107019.39   119763.05   1415.23 o 
   1   4   0    53374.86    62350.88    547.64 o 
   2   4   0    84998.13    94747.23    826.91 o 
   3   4   0     1117.01     1222.28     33.35 o 
   4   4   0     6860.52     6926.08     70.10 o 
   5   4   0    20167.19    22460.04    284.62 o 
   6   4   0    15347.45    18829.51    214.13 o 
   7   4   0     2570.01     4104.99     78.14 o 
   8   4   0    17998.31    18186.77    380.45 o 
   9   4   0     9948.57     8809.80    261.50 o 
  10   4   0    16954.17    20998.31    329.68 o 
  11   4   0       60.91       56.40     42.81 o 
  12   4   0    18727.83    18399.67    271.01 o 
  13   4   0       11.23      114.27     49.07 o 
  14   4   0     5341.24     5214.95    112.68 o 
  15   4   0    20380.17    19669.70    436.60 o 
  16   4   0    11160.08    12178.68    240.20 o 
  17   4   0      499.69      449.31     69.48 o 
  18   4   0     6886.99     7753.82    290.48 o 
  19   4   0      539.69      652.28     65.79 o 
  20   4   0       46.07      139.68     91.19 o 
  21   4   0     4207.62     4060.62    269.02 o 
  22   4   0      442.14      483.73    140.67 o 
   1   5   0    41439.86    52229.53    440.78 o 
   2   5   0    28154.78    34246.84    347.42 o 
   3   5   0    83459.56    85682.90    843.70 o 
   4   5   0    28242.05    31491.19    287.54 o 
   5   5   0     1502.50     2949.30     48.20 o 
   6   5   0    14901.60    13117.78    138.03 o 
   7   5   0    10989.16    12638.11    155.40 o 
   8   5   0    37135.72    37812.82    384.23 o 
   9   5   0     8588.43    11531.67    146.21 o 
  10   5   0    37078.73    38043.62    600.92 o 
  11   5   0     4224.04     4858.05     95.88 o 
  12   5   0      838.33     1043.94     52.77 o 
  13   5   0    10461.06    11198.97    167.03 o 
  14   5   0     1036.29      881.63     57.19 o 
  15   5   0      321.26      581.53     54.87 o 
  16   5   0     7217.14     7044.27    144.18 o 
  17   5   0      282.88      252.04     55.63 o 
  18   5   0    13400.16    14415.99    302.55 o 
  19   5   0     1449.22     1577.40    146.49 o 
  20   5   0    10515.49     9315.68    204.90 o 
  21   5   0       12.11       66.97     73.73 o 
  22   5   0     5008.22     4868.66    168.07 o 
   0   6   0    48698.34    65627.16   1047.02 o 
   1   6   0   154105.44   173726.28   1588.27 o 
   2   6   0    22507.38    25935.18    271.66 o 
   3   6   0    10202.97    10387.60    122.29 o 
   4   6   0    48488.50    55447.93    523.29 o 
   5   6   0      962.94     1265.31     37.77 o 
   6   6   0       90.41       26.05     21.26 o 
   7   6   0    21079.67    22889.74    230.23 o 
   8   6   0      384.28      512.51     33.68 o 
   9   6   0     1286.74      815.24     41.28 o 
  10   6   0    64409.51    67197.34    773.49 o 
  11   6   0      821.68     1083.51     46.90 o 
  12   6   0     2392.84     2800.66     85.58 o 
  13   6   0    13681.51    13537.90    196.98 o 
  14   6   0    17981.37    20656.68    348.17 o 
  15   6   0     3872.63     4587.43     98.93 o 
  16   6   0     3173.99     3704.08    109.75 o 
  17   6   0      324.85      400.13     63.36 o 
  18   6   0    15528.29    15469.28    258.00 o 
  19   6   0      380.80      545.20    135.82 o 
  20   6   0        6.87      207.46     76.64 o 
  21   6   0      382.40      294.82    100.89 o 
  22   6   0     2886.01     2652.22    129.79 o 
   2   7   0   220188.28   241373.81   2347.45 o 
   3   7   0     3861.31     3866.49     64.85 o 
   4   7   0    36060.71    37007.66    380.61 o 
   5   7   0     2062.50     2492.95     52.24 o 
   6   7   0     4147.19     4680.95     74.96 o 
   7   7   0     6464.87     6650.42     93.62 o 
   8   7   0      462.47      433.41     36.07 o 
   9   7   0     6124.83     8292.06    119.54 o 
  10   7   0    35688.07    41454.29    529.85 o 
  11   7   0      185.61      306.87     40.52 o 
  12   7   0     8130.54     7724.61    123.84 o 
  13   7   0        9.10       78.09     49.60 o 
  14   7   0    11907.31    12505.63    186.53 o 
  15   7   0     2725.12     3039.89     90.20 o 
  16   7   0     3006.13     2641.83    117.17 o 
  17   7   0     1471.94     1459.20     82.83 o 
  18   7   0     6797.84     6093.79    217.97 o 
  19   7   0     1687.03     1518.88     97.10 o 
  20   7   0    19437.50    18972.14    343.06 o 
  21   7   0     1519.46     1590.34    105.87 o 
  22   7   0     5118.83     4956.76    230.89 o 
   0   8   0   369567.66   392110.00   5370.79 o 
   1   8   0      718.54      362.97     29.77 o 
   2   8   0    37760.17    36708.45    356.33 o 
   3   8   0     7424.26     9697.69    145.65 o 
   4   8   0      212.37      174.01     34.22 o 
   5   8   0     2663.16     3097.80     64.40 o 
   6   8   0    30705.53    29567.12    311.87 o 
   7   8   0     8612.96     9383.38    114.56 o 
   8   8   0     7478.36     7908.66    108.80 o 
   9   8   0    10106.02    10600.71    146.22 o 
  10   8   0    27022.67    31258.38    357.19 o 
  11   8   0     5895.14     5758.00    115.79 o 
  12   8   0    18818.93    19634.61    263.78 o 
  13   8   0    11844.24    12170.25    185.41 o 
  14   8   0     6229.04     6184.92    125.55 o 
  15   8   0     3600.23     3039.67    176.84 o 
  16   8   0     3398.88     3691.30    114.72 o 
  17   8   0      112.62       80.03     52.85 o 
  18   8   0    16859.18    17761.74    322.90 o 
  19   8   0      336.03      563.84     82.85 o 
  20   8   0      477.43      446.42     86.40 o 
  21   8   0      530.99      467.82     91.05 o 
   1   9   0      673.85      392.53     31.52 o 
   2   9   0    12024.02    18416.48    197.48 o 
   3   9   0     5720.90     4903.33     92.08 o 
   4   9   0     2955.55     4228.25     98.12 o 
   5   9   0    25837.78    25243.31    257.60 o 
   6   9   0    16048.81    17525.87    199.64 o 
   7   9   0    19047.47    20503.17    216.41 o 
   8   9   0    55975.37    56238.19    576.20 o 
   9   9   0      384.28      377.37     35.50 o 
  10   9   0    14685.12    14036.51    201.54 o 
  11   9   0       28.58       70.05     44.07 o 
  12   9   0      620.27      763.51     60.12 o 
  13   9   0     1949.12     2407.76     94.68 o 
  14   9   0     2044.46     1811.06     74.77 o 
  15   9   0     1035.43      939.95     66.39 o 
  16   9   0     1766.21     1523.22     97.56 o 
  17   9   0      565.80      641.33     89.00 o 
  18   9   0     6131.79     6987.73    186.28 o 
  19   9   0     3052.61     3518.15    145.15 o 
  20   9   0     2764.67     2346.65    137.19 o 
  21   9   0     6537.32     6141.32    206.86 o 
   0  10   0     6581.53     3686.56    159.10 o 
   1  10   0    42627.68    50341.78    517.96 o 
   2  10   0    23285.01    23584.65    248.46 o 
   3  10   0       13.64      262.99     41.85 o 
   4  10   0      162.37      149.89     41.91 o 
   5  10   0    48615.40    52906.43    542.47 o 
   6  10   0        0.14      199.64     31.95 o 
   7  10   0     7711.77     8895.52    116.60 o 
   8  10   0      424.83      443.32     41.60 o 
   9  10   0       96.08      227.80     38.03 o 
  10  10   0     5761.95     6089.98    111.30 o 
  11  10   0    40245.87    42757.96    520.16 o 
  12  10   0      240.64      404.12     56.06 o 
  13  10   0     1446.47     1465.55     72.17 o 
  14  10   0    26869.23    27248.61    356.62 o 
  15  10   0    11251.40    11085.51    184.27 o 
  16  10   0    15790.70    15385.88    255.87 o 
  17  10   0      555.20      680.35     73.52 o 
  18  10   0    13548.47    12656.00    263.46 o 
  19  10   0      320.77      139.45     94.27 o 
  20  10   0      711.72      556.19    114.46 o 
  21  10   0      454.21      354.73    105.76 o 
   1  11   0     7430.96     8774.48    126.25 o 
   2  11   0    23448.11    27277.92    280.82 o 
   3  11   0     3346.70     3546.51     87.60 o 
   4  11   0    27932.57    31470.41    394.45 o 
   5  11   0    21011.99    22173.84    273.39 o 
   6  11   0    37886.78    39458.11    414.29 o 
   7  11   0     7835.08     8001.88    110.92 o 
   8  11   0    20687.91    23320.10    286.11 o 
   9  11   0     1603.58     1571.47     54.19 o 
  10  11   0    33785.19    36198.26    537.10 o 
  11  11   0     3057.94     3266.95    121.16 o 
  12  11   0       83.21      171.05     83.04 o 
  13  11   0     1874.94     1889.86     98.19 o 
  14  11   0     4761.43     4421.72    115.06 o 
  15  11   0     4986.47     5492.34    142.78 o 
  16  11   0      254.02      243.13     94.21 o 
  17  11   0     6953.78     6837.59    180.44 o 
  18  11   0      484.76      474.83     96.04 o 
  19  11   0     1798.03     1646.51    131.25 o 
  20  11   0     7193.65     7541.55    247.23 o 
  21  11   0     4152.47     4537.45    369.27 o 
   0  12   0     5686.97     7504.66    293.95 o 
   1  12   0    94286.27   105732.41   1134.83 o 
   2  12   0    14019.31    15662.87    179.22 o 
   3  12   0     4168.68     4406.31     99.34 o 
   4  12   0     2675.38     2309.93     77.74 o 
   5  12   0     6884.16     6791.07    124.65 o 
   6  12   0     1373.86     1991.40     73.22 o 
   7  12   0     5405.62     5247.71     90.11 o 
   8  12   0    22700.67    24991.22    429.74 o 
   9  12   0     4218.77     4412.85    100.71 o 
  10  12   0     9362.48     9977.75    145.01 o 
  11  12   0     8311.25    10510.03    146.76 o 
  12  12   0    18948.66    18659.14    289.53 o 
  13  12   0     5318.73     5826.09    128.81 o 
  14  12   0    16348.81    16861.56    274.06 o 
  15  12   0     4603.15     4685.31    153.73 o 
  16  12   0     7750.77     7903.91    198.94 o 
  17  12   0     7071.16     6761.56    184.30 o 
  18  12   0     1520.47     1740.75    113.07 o 
  19  12   0       45.76        0.00     99.30 o 
  20  12   0      140.56      117.08    107.80 o 
   1  13   0    10868.00    12563.36    182.73 o 
   2  13   0     5533.63     7202.47    107.14 o 
   3  13   0     2171.47     2638.36     97.85 o 
   4  13   0    13278.91    15536.66    215.84 o 
   5  13   0      694.10      645.45     57.48 o 
   6  13   0     8432.06     8603.81    146.61 o 
   7  13   0    24743.70    25149.26    315.14 o 
   8  13   0    13953.12    14521.04    200.68 o 
   9  13   0     4176.73     4298.16    102.14 o 
  10  13   0     5112.99     5175.42    105.74 o 
  11  13   0     2763.84     2265.79    108.21 o 
  12  13   0      314.49      291.65     68.82 o 
  13  13   0     5673.54     6145.62    177.71 o 
  14  13   0     2838.64     3052.52    139.67 o 
  15  13   0     3120.01     3453.01    149.06 o 
  16  13   0       57.31      226.46     88.90 o 
  17  13   0     1071.09     1349.42    107.55 o 
  18  13   0     7782.68     6808.08    193.81 o 
  19  13   0      321.51      417.95    118.64 o 
  20  13   0     4569.15     4599.74    209.18 o 
   0  14   0    98312.81   107775.03   1562.27 o 
   1  14   0    48158.99    50933.51    551.08 o 
   2  14   0    44771.25    49233.32    611.46 o 
   3  14   0     7663.39     7274.76    138.66 o 
   4  14   0      538.24      559.11     61.61 o 
   5  14   0    22597.86    23330.67    321.14 o 
   6  14   0     1186.14     1111.23     70.86 o 
   7  14   0     5888.24     6310.39    132.19 o 
   8  14   0       63.09        0.00     39.28 o 
   9  14   0     6932.57     7308.73    167.21 o 
  10  14   0      654.40      365.07     75.96 o 
  11  14   0     5249.74     5700.81    131.76 o 
  12  14   0     5421.84     5429.75    187.72 o 
  13  14   0     1576.36     1441.67    108.23 o 
  14  14   0     4803.62     5435.00    249.59 o 
  15  14   0     1678.77     2163.40    124.77 o 
  16  14   0    23495.01    22267.89    398.56 o 
  17  14   0      276.59      196.98     91.96 o 
  18  14   0     3751.96     3937.93    192.08 o 
  19  14   0     1637.78     1665.48    399.91 o 
   1  15   0    11936.35    12607.07    186.00 o 
   2  15   0     4057.75     5536.57    128.97 o 
   3  15   0      229.31      350.52     61.36 o 
   4  15   0    12573.37    12125.84    188.92 o 
   5  15   0    26244.06    26119.76    357.25 o 
   6  15   0    17500.76    17421.33    372.00 o 
   7  15   0      697.43      710.25     64.25 o 
   8  15   0    11093.49    11783.73    174.22 o 
   9  15   0       46.82        0.00     65.53 o 
  10  15   0      670.61      554.77     72.11 o 
  11  15   0      960.13      840.45     72.26 o 
  12  15   0      269.79      362.43     65.30 o 
  13  15   0     2277.58     2018.46    126.19 o 
  14  15   0     7829.17     8252.28    218.64 o 
  15  15   0      876.46      879.98    105.98 o 
  16  15   0     3365.77     3835.64    185.91 o 
  17  15   0     6647.78     7033.70    242.66 o 
  18  15   0     7290.45     6355.47    415.99 o 
  19  15   0      747.60      398.85    177.78 o 
   0  16   0    50692.88    55014.71    846.46 o 
   1  16   0     2753.16     2478.68     87.26 o 
   2  16   0      537.26     1320.77    117.80 o 
   3  16   0     8760.43     8589.28    173.98 o 
   4  16   0     8761.65     9124.98    167.21 o 
   5  16   0     7853.79     7589.04    163.52 o 
   6  16   0      166.32      101.38     66.02 o 
   7  16   0     3825.34     4352.22    111.85 o 
   8  16   0     1965.61     1639.73     83.83 o 
   9  16   0        3.19        0.00     66.80 o 
  10  16   0     5718.08     5693.64    146.62 o 
  11  16   0     3883.33     4574.86    131.24 o 
  12  16   0    21661.02    21188.23    337.91 o 
  13  16   0      852.54      451.95     69.36 o 
  14  16   0     2262.08     1750.14    151.15 o 
  15  16   0     1758.75     1191.64    142.73 o 
  16  16   0     1738.75     1440.30    146.49 o 
  17  16   0      223.40      300.88    129.53 o 
  18  16   0     2191.65     1747.58    179.00 o 
  19  16   0     1443.36     1234.86    202.63 o 
   1  17   0    17771.51    19750.33    305.66 o 
   2  17   0     3740.64     4269.80    141.45 o 
   3  17   0     2642.96     2960.94    123.43 o 
   4  17   0    15689.95    16211.54    262.02 o 
   5  17   0     4507.77     4443.44    147.30 o 
   6  17   0    15681.76    16099.45    260.39 o 
   7  17   0      114.32      117.31     65.23 o 
   8  17   0     1081.78     1058.83     76.04 o 
   9  17   0    12644.75    12927.78    204.47 o 
  10  17   0     8845.90     9420.70    170.31 o 
  11  17   0     3198.91     2908.31    128.56 o 
  12  17   0      104.78        0.00     74.54 o 
  13  17   0     1243.68      927.00    106.92 o 
  14  17   0      428.80      207.37    128.43 o 
  15  17   0     2336.81     2114.96    168.46 o 
  16  17   0     2419.62     1936.23    166.71 o 
  17  17   0      289.96      194.44    132.89 o 
  18  17   0       69.17      142.16    131.87 o 
   0  18   0    32927.02    32914.73   1253.50 o 
   1  18   0     6302.44     7434.91    260.79 o 
   2  18   0      163.28      266.33     86.56 o 
   3  18   0     4061.36     4917.66    165.10 o 
   4  18   0     4511.66     5130.87    166.11 o 
   5  18   0     2023.70     2071.95    117.70 o 
   6  18   0        8.05       11.38     74.80 o 
   7  18   0        0.95        0.00     88.43 o 
   8  18   0      270.76      129.26     67.41 o 
   9  18   0      152.66      249.08     72.17 o 
  10  18   0      876.73      781.12    143.01 o 
  11  18   0      351.25      188.28     94.12 o 
  12  18   0     1175.66     1311.68     97.47 o 
  13  18   0     1395.37      982.17     89.46 o 
  14  18   0       33.34       99.52    123.26 o 
  15  18   0       59.00       58.32    131.51 o 
  16  18   0     5319.66     4718.40    231.66 o 
  17  18   0     1025.63      617.80    144.98 o 
   1  19   0     6020.85     6378.96    247.94 o 
   2  19   0     1280.96     1536.93    270.38 o 
   3  19   0    22287.34    22173.37    487.51 o 
   4  19   0     5837.83     7162.01    306.56 o 
   5  19   0     5048.58     5188.17    195.18 o 
   6  19   0      201.40      571.80     92.75 o 
   7  19   0       28.26        0.00     75.79 o 
   8  19   0        9.45       94.19     68.43 o 
   9  19   0      482.02      438.88     87.17 o 
  10  19   0     4015.64     4551.99    161.76 o 
  11  19   0      177.81      311.77     99.06 o 
  12  19   0       13.12        0.00     82.84 o 
  13  19   0      276.99      456.07     90.81 o 
  14  19   0       18.98        0.00     79.48 o 
  15  19   0      138.62      214.96    210.73 o 
  16  19   0       68.68      177.79    157.70 o 
  17  19   0      832.71     1277.70    167.80 o 
   0  20   0    13323.19    14269.05    645.23 o 
   1  20   0     3883.55     4202.75    554.50 o 
   2  20   0        3.06        0.00    114.38 o 
   3  20   0    14518.84    14082.97    364.72 o 
   4  20   0     2214.90     2150.87    164.24 o 
   5  20   0       20.84        0.00    119.47 o 
   6  20   0      340.42      323.70    109.73 o 
   7  20   0     3375.12     2746.65    123.27 o 
   8  20   0    11169.45    10663.89    338.15 o 
   9  20   0      542.03      557.31     92.12 o 
  10  20   0     4686.01     4515.37    165.58 o 
  11  20   0     5295.51     6090.94    181.62 o 
  12  20   0     2123.51     2104.34    122.09 o 
  13  20   0     4955.49     4464.23    157.41 o 
  14  20   0      104.63        0.00     75.65 o 
  15  20   0      555.81      494.55    148.12 o 
  16  20   0     2905.92     3085.53    207.10 o 
   1  21   0      264.26      399.91    166.34 o 
   2  21   0     4444.66     3864.75    302.45 o 
   3  21   0      643.56      594.67    137.07 o 
   4  21   0      526.73      284.67    133.29 o 
   5  21   0      624.50        0.00    124.63 o 
   6  21   0     2102.82     1560.39    160.67 o 
   7  21   0        8.40        1.89    106.13 o 
   8  21   0     2856.39     2651.44    152.44 o 
   9  21   0     4678.72     3881.46    164.03 o 
  10  21   0     1541.37     1530.55    170.53 o 
  11  21   0      103.98      247.94     98.27 o 
  12  21   0     4849.50     4813.65    171.97 o 
  13  21   0      177.73        0.00     85.71 o 
  14  21   0     2978.55     3344.59    139.02 o 
  15  21   0       96.60      256.08    251.73 o 
   0  22   0     5525.14     7299.20    463.76 o 
   1  22   0      608.05      826.13    189.93 o 
   2  22   0       96.02      278.61    173.03 o 
   3  22   0      620.66        0.00    173.42 o 
   4  22   0     5718.60     5427.57    241.49 o 
   5  22   0     1289.96     1707.47    248.65 o 
   6  22   0      234.07      359.33    137.70 o 
   7  22   0      556.43      454.34    141.33 o 
   8  22   0      140.61      401.58    115.22 o 
   9  22   0       69.93        0.00    125.19 o 
  10  22   0      151.86        0.00    101.91 o 
  11  22   0      147.41        0.00    106.41 o 
  12  22   0       54.27      247.14    109.33 o 
  13  22   0       14.04        0.00    104.48 o 
  14  22   0     1119.36      655.06    107.37 o 
   1  23   0     1888.63     1990.73    230.46 o 
   2  23   0     1789.65     1521.18    302.45 o 
   3  23   0     1421.52      995.09    206.70 o 
   4  23   0      342.34     1008.49    197.19 o 
   5  23   0      261.83      292.74    144.41 o 
   6  23   0       30.77      554.59    144.87 o 
   7  23   0     3803.45     2925.06    259.49 o 
   8  23   0      889.89      437.61    146.71 o 
   9  23   0      319.21      190.16    181.72 o 
  10  23   0     2521.53     2709.03    215.54 o 
  11  23   0      180.07      388.15    139.39 o 
  12  23   0      240.45       85.38    124.33 o 
  13  23   0      396.79      384.74    133.38 o 
   0  24   0     1405.88     1539.15    309.17 o 
   1  24   0      655.83      446.71    194.68 o 
   2  24   0        4.20      254.70    268.85 o 
   3  24   0      217.42      351.33    191.38 o 
   4  24   0      346.38     1061.97    206.70 o 
   5  24   0       32.46      201.64    185.17 o 
   6  24   0      163.25      113.34    146.06 o 
   7  24   0     4236.73     4044.06    230.84 o 
   8  24   0      585.45      379.56    148.12 o 
   9  24   0      128.34        0.00    177.04 o 
  10  24   0       77.82       95.23    136.96 o 
  11  24   0      272.41      311.37    136.95 o 
  12  24   0       13.84      137.24    126.81 o 
   1  25   0     1216.96     1500.14    305.81 o 
   2  25   0     1561.60      732.61    199.61 o 
   3  25   0     1580.31     1890.57    241.82 o 
   4  25   0     4379.68     3403.92    302.45 o 
   5  25   0      152.68      180.37    186.60 o 
   6  25   0       26.72      111.45    185.53 o 
   7  25   0      507.97      370.95    151.68 o 
   8  25   0     1968.85     1491.58    222.01 o 
   9  25   0      164.59        0.00    198.27 o 
  10  25   0       77.68      151.01    185.53 o 
  11  25   0       61.90        0.00    137.97 o 
   0  26   0     1791.35     2601.09    362.94 o 
   1  26   0     1054.56      943.39    220.65 o 
   2  26   0     1400.91     1070.88    510.81 o 
   3  26   0      562.64      514.17    218.62 o 
   4  26   0        0.75      231.07    315.90 o 
   5  26   0      170.85       97.74    302.45 o 
   6  26   0      506.59      601.55    218.62 o 
   7  26   0      238.45      487.17    216.20 o 
   8  26   0     1179.89     1343.93    223.92 o 
   9  26   0      674.22      352.16    208.36 o 
  10  26   0       84.82        0.00    172.54 o 
   1  27   0      447.34      759.86    413.35 o 
   2  27   0      280.70      404.60    342.78 o 
   3  27   0     3516.48     4447.98    332.70 o 
   4  27   0      287.10      174.90    295.73 o 
   5  27   0     1670.93     1327.85    450.32 o 
   6  27   0       51.09        0.00    309.17 o 
   7  27   0       34.93      256.62    245.32 o 
   8  27   0     1707.93     1146.65    219.12 o 
   0  28   0     4989.23     4382.21    457.04 o 
   1  28   0     2731.28     2240.91    319.26 o 
   2  28   0      188.02      425.17    230.17 o 
   3  28   0      122.02      897.25    239.69 o 
   4  28   0       12.77       73.07    356.22 o 
   5  28   0      605.56        0.00    220.96 o 
   6  28   0       40.97        0.00    199.44 o 
   1  29   0       18.24        0.00    309.17 o 
   2  29   0       90.90      334.95    244.72 o 
 -21   0   1      208.72        0.00    228.52 o 
 -19   0   1     1410.15     1492.10    282.29 o 
 -17   0   1     1852.56     2056.68    282.29 o 
 -15   0   1      332.29      323.46    132.82 o 
 -13   0   1     3074.87     2859.47    187.68 o 
 -11   0   1      559.18      566.68    106.22 o 
  -9   0   1     1407.82      988.12    215.08 o 
  -7   0   1     4270.80     3780.07    181.47 o 
  -5   0   1    39886.69    35209.63   1250.14 o 
  -3   0   1      168.11        0.00     49.36 o 
   3   0   1      365.96      122.93     37.02 o 
   5   0   1     8221.92     5977.68    170.90 o 
   7   0   1      153.64      114.03     67.81 o 
   9   0   1      371.57      281.76     44.47 o 
  11   0   1      426.92      542.97    113.77 o 
  13   0   1      878.78      739.33    188.19 o 
  15   0   1      842.57      598.18    208.36 o 
  17   0   1       17.48      120.98    208.36 o 
  19   0   1     1513.47     1734.06    295.73 o 
  21   0   1      129.96      126.96    141.14 o 
 -22   1   1       31.46       63.85    175.85 o 
 -21   1   1     2111.96     2183.20    235.22 o 
 -20   1   1       42.94        0.00    161.59 o 
 -19   1   1     1777.67     1691.81    204.36 o 
 -18   1   1      334.96      618.37    325.98 o 
 -17   1   1      138.10      153.24    144.48 o 
 -16   1   1       37.40        0.00     98.44 o 
 -15   1   1       16.71        0.00     89.57 o 
 -14   1   1      144.97        0.00    119.32 o 
 -13   1   1      272.63       43.17     77.98 o 
 -12   1   1      125.93       32.60     73.16 o 
 -11   1   1       20.54       36.84     66.58 o 
 -10   1   1     5396.92     4415.42    128.45 o 
  -9   1   1      248.11      263.45     56.51 o 
  -8   1   1      223.86       50.59     43.82 o 
  -7   1   1      455.42      423.81     58.21 o 
  -6   1   1     1829.68     2042.93     78.92 o 
  -5   1   1     4948.07     3103.01     72.91 o 
  -4   1   1     8902.22     6449.04    103.84 o 
  -3   1   1      144.41        0.00     14.34 o 
  -2   1   1       30.44        7.19     10.33 o 
   1   1   1      466.65       88.83     15.68 o 
   2   1   1     4314.78     2473.96     75.18 o 
   3   1   1       43.49       12.86     20.91 o 
   4   1   1    16241.51    11931.06    167.42 o 
   5   1   1      207.28       58.93     30.25 o 
   6   1   1      933.35      645.72     33.92 o 
   7   1   1        8.81       18.60     41.85 o 
   8   1   1       12.34        0.00     26.55 o 
   9   1   1       40.24       54.97     28.43 o 
  10   1   1      889.96      645.94     41.11 o 
  11   1   1        7.77        0.00     44.27 o 
  12   1   1     1421.21     1274.81    110.47 o 
  13   1   1      352.41      155.54    100.03 o 
  14   1   1      486.35      213.52    137.78 o 
  15   1   1        1.99        0.00    118.53 o 
  16   1   1        9.74        0.00    205.00 o 
  17   1   1      157.54        8.31    130.63 o 
  18   1   1      657.24      537.69    163.91 o 
  19   1   1     2530.05     2251.71    218.62 o 
  20   1   1       41.99      139.97     61.12 o 
  21   1   1     2415.11     1916.28    178.29 o 
  22   1   1      107.25      201.06    129.77 o 
 -22   2   1      107.35      320.72    185.17 o 
 -21   2   1      368.99      326.54    231.88 o 
 -20   2   1      150.62      176.83    168.67 o 
 -19   2   1     1121.90     1301.53    187.68 o 
 -18   2   1     2623.73     2666.86    172.64 o 
 -17   2   1      306.17      122.44    113.16 o 
 -16   2   1      289.09      404.73    108.51 o 
 -15   2   1      268.20      267.30    104.32 o 
 -14   2   1      572.46      410.20     91.27 o 
 -13   2   1      439.88      321.37     81.74 o 
 -12   2   1      677.25      750.10     84.40 o 
 -11   2   1     1318.73      930.02     82.50 o 
 -10   2   1     1079.25      898.68     74.35 o 
  -9   2   1      696.60      673.27     47.71 o 
  -8   2   1        9.30       47.72     27.45 o 
  -7   2   1    12835.95    10849.41    196.79 o 
  -6   2   1     3583.40     2409.48     49.96 o 
  -5   2   1    18033.70    14703.12    171.37 o 
  -4   2   1    11873.98     8921.60    111.46 o 
  -3   2   1     2523.56     1782.22     38.36 o 
  -2   2   1      187.83       28.28     11.15 o 
  -1   2   1      806.26      277.15     14.85 o 
   0   2   1     1988.07      840.67     22.91 o 
   1   2   1     2004.49     1267.62     22.94 o 
   2   2   1     2122.38     1121.50     29.72 o 
   3   2   1      265.91      236.80     14.72 o 
   4   2   1       41.88        5.59     19.58 o 
   5   2   1     5080.29     3289.52     66.01 o 
   6   2   1     3818.50     3400.30     75.63 o 
   7   2   1      194.34      158.77     33.80 o 
   8   2   1      284.70      244.89     35.26 o 
   9   2   1     2026.62     1769.03    127.48 o 
  10   2   1     4870.78     4038.83    183.67 o 
  11   2   1      476.86      392.36     42.92 o 
  12   2   1        2.63        0.00     48.94 o 
  13   2   1     2825.04     2470.99    144.63 o 
  14   2   1      108.31       57.31     95.52 o 
  15   2   1     1607.94     1398.94    319.26 o 
  16   2   1      150.18      228.52    133.07 o 
  17   2   1       83.93        0.00    141.14 o 
  18   2   1        4.25        0.00    137.27 o 
  19   2   1        0.79        0.00     51.47 o 
  20   2   1      109.59       57.52     62.00 o 
  21   2   1       60.37        0.00    138.15 o 
  22   2   1        8.73        0.00     82.71 o 
 -22   3   1      271.69       68.02    177.79 o 
 -21   3   1      451.15      700.19    186.60 o 
 -20   3   1      902.92     1127.80    190.10 o 
 -19   3   1      966.77      989.11    205.00 o 
 -18   3   1     1379.84     1457.63    146.19 o 
 -17   3   1     1405.72     1187.71    135.37 o 
 -16   3   1      217.43      229.84    103.13 o 
 -15   3   1     1129.36     1146.45    120.40 o 
 -14   3   1     1220.18     1285.71    120.82 o 
 -13   3   1        6.86        0.00     76.87 o 
 -12   3   1     1470.81     1396.03     79.11 o 
 -11   3   1      155.51       61.82     44.60 o 
 -10   3   1     4353.68     4130.42     84.29 o 
  -9   3   1     1768.98     1623.20     85.03 o 
  -8   3   1        0.16        0.00     31.34 o 
  -7   3   1     3704.31     2682.44     59.96 o 
  -6   3   1     5779.91     5025.73     93.95 o 
  -5   3   1     2461.53     1236.89     58.39 o 
  -4   3   1     6119.82     3657.28     69.75 o 
  -3   3   1     4205.10     2830.54     49.24 o 
  -2   3   1     1356.91     1269.84     30.25 o 
  -1   3   1      316.42       96.30     15.92 o 
   0   3   1    10089.30     6669.31    138.24 o 
   1   3   1     3432.93     1696.01     34.42 o 
   2   3   1      854.42      834.24     33.76 o 
   3   3   1     2486.93     1776.48     42.71 o 
   4   3   1       40.93        0.00     17.59 o 
   5   3   1     3423.48     2451.42     51.31 o 
   6   3   1     2368.97     1806.19     59.92 o 
   7   3   1     1928.06     1687.85     80.66 o 
   8   3   1      357.05      220.70     47.16 o 
   9   3   1     8071.04     6793.83    163.71 o 
  10   3   1     3035.93     2943.89    110.59 o 
  11   3   1      234.01      127.79     43.86 o 
  12   3   1     5906.95     5867.04    119.46 o 
  13   3   1       31.58       37.52     62.25 o 
  14   3   1      179.47      217.64    103.03 o 
  15   3   1       56.76       11.16    309.17 o 
  16   3   1      325.23      297.09     65.86 o 
  17   3   1     1223.19     1016.82     83.17 o 
  18   3   1      118.11       51.03     70.64 o 
  19   3   1       11.62        0.00     56.98 o 
  20   3   1      377.96      326.96    110.59 o 
  21   3   1     4339.22     4242.76    252.23 o 
  22   3   1       44.25        3.48     73.09 o 
 -22   4   1       24.69        0.00     66.30 o 
 -21   4   1      153.12       82.14    150.85 o 
 -20   4   1     1162.01      839.44    117.40 o 
 -19   4   1      169.85      230.15     66.95 o 
 -18   4   1       16.11        0.00     73.73 o 
 -17   4   1      520.62      325.84    124.39 o 
 -16   4   1     6917.10     6985.73    232.25 o 
 -15   4   1      691.51      724.75    113.47 o 
 -14   4   1     2176.54     1971.35    130.91 o 
 -13   4   1     3483.93     3911.06    121.44 o 
 -12   4   1     1565.52     1184.12     76.74 o 
 -11   4   1      628.14      584.54     59.08 o 
 -10   4   1      760.83      630.78     44.82 o 
  -9   4   1    10608.24     9895.85    217.08 o 
  -8   4   1     2676.43     2693.27     82.93 o 
  -7   4   1     4881.74     3815.51     74.35 o 
  -6   4   1    18801.36    15116.69    193.99 o 
  -5   4   1     1954.16     1202.87     32.58 o 
  -4   4   1        0.77       79.45     18.65 o 
  -3   4   1      454.60      147.91     19.18 o 
  -2   4   1     8815.69     6591.11    135.88 o 
  -1   4   1     1013.14      494.23     17.59 o 
   1   4   1     1763.38     1060.19     32.60 o 
   2   4   1     9297.30     5710.68     89.55 o 
   3   4   1     3146.40     3173.48     48.94 o 
   4   4   1     2810.03     2173.55     40.67 o 
   5   4   1     1224.07      828.70     27.46 o 
   6   4   1      217.97       67.80     22.43 o 
   7   4   1     3670.40     3417.61     80.37 o 
   8   4   1     1147.39      777.86     39.88 o 
   9   4   1     8243.87     7198.14    114.85 o 
  10   4   1     2319.01     1963.98     68.35 o 
  11   4   1     4637.87     4490.48    169.83 o 
  12   4   1     1429.31     1444.99     59.02 o 
  13   4   1       51.56        0.00     38.13 o 
  14   4   1      277.73      170.89     58.49 o 
  15   4   1     2258.51     2033.61     77.68 o 
  16   4   1       30.89       73.97     52.27 o 
  17   4   1     1922.42     1727.80     88.76 o 
  18   4   1     2637.40     2183.21    154.88 o 
  19   4   1       80.46       64.93     64.48 o 
  20   4   1      827.60      840.13    167.83 o 
  21   4   1       60.65        0.00     67.92 o 
  22   4   1     1933.12     1789.55    104.80 o 
 -22   5   1      625.25      404.22     93.13 o 
 -21   5   1     2351.72     1840.58    217.31 o 
 -20   5   1      337.54      305.40     89.25 o 
 -19   5   1     3218.72     2851.20    100.61 o 
 -18   5   1       64.48        0.00     74.81 o 
 -17   5   1     1027.79      817.14     58.48 o 
 -16   5   1      436.85      366.87     72.98 o 
 -15   5   1     1457.60     1312.23     92.67 o 
 -14   5   1      989.88      910.66     58.13 o 
 -13   5   1      142.03      125.39     40.18 o 
 -12   5   1      542.49      583.66     53.10 o 
 -11   5   1      293.29      277.82     38.84 o 
 -10   5   1     6200.63     5672.82    132.39 o 
  -9   5   1     1097.05      841.12     46.36 o 
  -8   5   1    13119.86    11162.65    153.92 o 
  -7   5   1     1773.03     1764.00     51.69 o 
  -6   5   1       83.11       53.39     21.71 o 
  -5   5   1     5916.31     4384.30     59.38 o 
  -4   5   1     3535.27     2519.17     43.22 o 
  -3   5   1      690.21      169.40     23.46 o 
  -2   5   1      795.16      810.43     36.53 o 
  -1   5   1      291.54      158.74     18.60 o 
   0   5   1       45.32        0.00     18.79 o 
   2   5   1     8679.66     7537.91    103.97 o 
   3   5   1    19863.76    14913.19    164.61 o 
   4   5   1     4268.55     3532.81     53.85 o 
   5   5   1       94.62      126.84     22.00 o 
   6   5   1       29.21       42.22     18.89 o 
   7   5   1     4070.62     3040.06     63.25 o 
   8   5   1     8137.19     7816.46    123.88 o 
   9   5   1     1534.46     1189.37     44.92 o 
  10   5   1      212.32      203.83     34.84 o 
  11   5   1     1075.56      971.06     55.51 o 
  12   5   1      958.82      826.29     52.77 o 
  13   5   1        9.46        0.00     42.75 o 
  14   5   1     2611.76     2549.05     77.57 o 
  15   5   1      207.87       85.97     51.62 o 
  16   5   1     1880.28     1797.59     82.33 o 
  17   5   1     1379.69     1144.18     81.49 o 
  18   5   1      245.55       56.68     66.19 o 
  19   5   1     2264.60     1976.32    121.18 o 
  20   5   1       42.20        0.00     70.56 o 
  21   5   1     1019.50     1015.90     91.51 o 
  22   5   1       83.88       21.25     78.55 o 
 -22   6   1      283.97      225.88     79.75 o 
 -21   6   1      513.64      416.58     78.29 o 
 -20   6   1     5322.24     5235.66    150.86 o 
 -19   6   1       22.55       59.49     61.00 o 
 -18   6   1     5498.01     5311.80    144.56 o 
 -17   6   1       44.87        0.00     53.30 o 
 -16   6   1      618.23      371.94     58.10 o 
 -15   6   1       58.71       33.32     48.55 o 
 -14   6   1       78.18       45.81     42.38 o 
 -13   6   1     1440.12     1039.80     61.12 o 
 -12   6   1      861.21      715.58     51.97 o 
 -11   6   1     1015.68     1113.23     71.98 o 
 -10   6   1      415.67      386.70     48.92 o 
  -9   6   1      989.89      951.55     62.24 o 
  -8   6   1      814.35      779.48     36.16 o 
  -7   6   1     2340.79     2000.61     51.92 o 
  -6   6   1        1.40        0.00     19.69 o 
  -5   6   1      667.35      431.84     24.85 o 
  -4   6   1    29828.78    25853.24    253.82 o 
  -3   6   1     7042.33     5010.38     82.47 o 
  -2   6   1     1103.65      841.64     38.81 o 
  -1   6   1     4739.26     4055.58     79.94 o 
   0   6   1     1401.23     1002.79     31.19 o 
   1   6   1     4772.69     2949.85     82.45 o 
   2   6   1    42230.46    35854.44    367.87 o 
   3   6   1      202.78      245.50     31.79 o 
   4   6   1       26.32       24.35     23.75 o 
   5   6   1      114.06       64.12     23.88 o 
   6   6   1     8715.10     7286.39     91.58 o 
   7   6   1      197.66      127.23     23.94 o 
   8   6   1      300.81      456.70     33.80 o 
   9   6   1      255.44       75.60     34.11 o 
  10   6   1     9748.30     9686.17    136.39 o 
  11   6   1        7.26        0.00     30.73 o 
  12   6   1      492.27      343.06     44.26 o 
  13   6   1     6086.36     6296.13    119.14 o 
  14   6   1     1866.20     1351.75     61.95 o 
  15   6   1      906.42      896.95     59.62 o 
  16   6   1     4866.76     4405.02    140.88 o 
  17   6   1     1263.27     1073.49     81.41 o 
  18   6   1     1520.20     1297.76    176.56 o 
  19   6   1     1565.11     1473.62    103.80 o 
  20   6   1     1101.91      774.54     89.97 o 
  21   6   1      429.58      306.64     82.12 o 
  22   6   1      126.39        0.00    118.35 o 
 -22   7   1     2334.35     2077.69    234.77 o 
 -21   7   1        1.71       24.57     74.15 o 
 -20   7   1      609.00      380.03     88.28 o 
 -19   7   1     1832.75     1627.49     94.10 o 
 -18   7   1      117.75       81.88     64.61 o 
 -17   7   1     2305.39     2336.65     96.92 o 
 -16   7   1     1754.77     1392.29     89.67 o 
 -15   7   1     1745.97     1624.56     75.35 o 
 -14   7   1      247.43      253.07     49.55 o 
 -13   7   1     1865.89     1749.98     99.56 o 
 -12   7   1    14661.91    14028.79    208.24 o 
 -11   7   1      701.16      566.34     41.69 o 
 -10   7   1     4169.65     4301.86     86.62 o 
  -9   7   1       21.91       35.23     33.50 o 
  -8   7   1      160.20      110.43     30.69 o 
  -7   7   1      911.84      847.90     33.69 o 
  -6   7   1     1618.99     1230.35     56.21 o 
  -5   7   1      487.45      248.65     26.61 o 
  -4   7   1     1460.80      838.10     37.91 o 
  -3   7   1      794.88      471.72     34.96 o 
  -2   7   1    10798.13     8552.90    131.11 o 
  -1   7   1      801.84     1009.45     44.67 o 
   0   7   1    14949.38    11476.35    127.29 o 
   1   7   1     2071.83     1150.34     42.19 o 
   2   7   1     7698.20     7914.57    150.52 o 
   3   7   1      810.02      553.69     36.68 o 
   4   7   1      556.11      595.02     31.00 o 
   5   7   1     2480.73     1950.34     58.57 o 
   6   7   1     1714.12     1743.94     49.89 o 
   7   7   1       27.69       51.18     26.54 o 
   8   7   1      497.33      416.32     28.86 o 
   9   7   1     1055.42      933.65     43.19 o 
  10   7   1     3068.67     2672.10     90.38 o 
  11   7   1       72.85        0.00     37.52 o 
  12   7   1      991.75     1068.18     53.31 o 
  13   7   1      937.77      753.06     57.70 o 
  14   7   1        3.21        0.00     48.42 o 
  15   7   1     2931.52     2858.19     91.32 o 
  16   7   1      431.23      322.95     91.18 o 
  17   7   1      864.91      583.90     71.80 o 
  18   7   1     2925.51     2812.21    125.81 o 
  19   7   1     2426.93     2156.58    203.99 o 
  20   7   1       49.04       10.31     81.08 o 
  21   7   1     1971.87     1324.01    103.13 o 
 -22   8   1      136.13      176.44    201.59 o 
 -21   8   1     2594.63     2617.44    147.71 o 
 -20   8   1      305.51      134.66     79.47 o 
 -19   8   1       15.35        0.00     73.93 o 
 -18   8   1     3478.19     3217.27    164.92 o 
 -17   8   1       33.49       25.74     66.80 o 
 -16   8   1     6321.94     6277.76    142.78 o 
 -15   8   1     1163.46     1080.74     63.83 o 
 -14   8   1     1187.41      964.66     60.88 o 
 -13   8   1      187.90       72.59     49.98 o 
 -12   8   1     2071.58     2102.26     76.96 o 
 -11   8   1     3058.43     3070.87     76.27 o 
 -10   8   1     1250.68     1205.97     72.35 o 
  -9   8   1      359.87      155.93     38.03 o 
  -8   8   1     6656.08     5887.16    103.58 o 
  -7   8   1     2102.12     1928.93     51.71 o 
  -6   8   1    15656.53    14520.03    168.06 o 
  -5   8   1     1234.18      981.36     35.57 o 
  -4   8   1     5539.94     5213.32    116.29 o 
  -3   8   1     6731.38     4772.98     98.33 o 
  -2   8   1      162.25       99.12     31.52 o 
  -1   8   1      483.62      502.71     35.18 o 
   0   8   1     4367.73     3340.87     83.42 o 
   1   8   1     4508.91     3554.65     64.03 o 
   2   8   1    15810.75    14348.01    168.52 o 
   3   8   1     1581.15     1075.00     45.09 o 
   4   8   1     6203.93     5351.43     84.01 o 
   5   8   1      362.47      195.89     28.62 o 
   6   8   1     2832.76     2270.78     58.65 o 
   7   8   1     2477.17     2191.68     55.13 o 
   8   8   1     2448.42     1978.46     90.47 o 
   9   8   1     6322.73     5776.13    115.86 o 
  10   8   1     4582.82     4479.45     99.37 o 
  11   8   1     2432.51     2747.06     88.26 o 
  12   8   1     1637.24     1523.63     75.22 o 
  13   8   1      444.94      371.21     54.85 o 
  14   8   1        0.15        0.00     74.29 o 
  15   8   1       18.16       18.70     52.53 o 
  16   8   1      319.54      206.15     57.79 o 
  17   8   1     1089.11     1356.78     80.56 o 
  18   8   1     2981.00     3086.20    215.37 o 
  19   8   1      569.46      714.92    115.44 o 
  20   8   1     4295.35     4251.89    201.78 o 
  21   8   1     1100.50     1049.66    157.16 o 
 -21   9   1      258.21      195.98     99.55 o 
 -20   9   1       28.82        0.00    102.31 o 
 -19   9   1     1488.00     1359.35    109.14 o 
 -18   9   1     2342.45     2173.44    198.87 o 
 -17   9   1     1425.83     1303.79     72.14 o 
 -16   9   1     3290.45     3011.95    101.82 o 
 -15   9   1     4463.39     4582.03    114.72 o 
 -14   9   1     3983.62     3545.80    100.07 o 
 -13   9   1      968.11      866.04     62.00 o 
 -12   9   1      609.83      715.16     58.68 o 
 -11   9   1     2814.43     3098.47     95.25 o 
 -10   9   1     8895.85     8634.71    144.33 o 
  -9   9   1      384.29      255.34     32.59 o 
  -8   9   1     3104.15     2954.75     69.15 o 
  -7   9   1     1637.71     1533.49     59.18 o 
  -6   9   1      235.85      314.45     33.50 o 
  -5   9   1       14.68        6.75     35.58 o 
  -4   9   1    11418.07     9010.10    132.71 o 
  -3   9   1       42.31      135.68     36.98 o 
  -2   9   1    10917.18    10242.88    175.90 o 
  -1   9   1       65.98       21.31     31.44 o 
   0   9   1     4498.60     4306.77     74.52 o 
   1   9   1     4330.48     3743.09     76.23 o 
   2   9   1     8241.60     6687.16    100.07 o 
   3   9   1       36.10       45.83     35.18 o 
   4   9   1     6001.16     5176.90     91.60 o 
   5   9   1       51.86       80.20     29.46 o 
   6   9   1     1271.88     1099.48     43.41 o 
   7   9   1     4481.69     4133.11     74.65 o 
   8   9   1      789.22      600.17     52.40 o 
   9   9   1      808.94      737.25     40.75 o 
  10   9   1     1389.84     1513.96     63.60 o 
  11   9   1      187.82      104.33     49.99 o 
  12   9   1     7668.57     7065.51    149.40 o 
  13   9   1      209.69      182.50     60.64 o 
  14   9   1     7539.24     7731.64    145.18 o 
  15   9   1     2455.45     2432.75     90.77 o 
  16   9   1     5480.93     5405.67    140.29 o 
  17   9   1     3092.07     3194.95    112.69 o 
  18   9   1      143.52       30.11     81.77 o 
  19   9   1     1932.24     1857.89    181.26 o 
  20   9   1      122.50        0.00     90.64 o 
  21   9   1       86.52        0.00     96.01 o 
 -21  10   1      610.59      506.93    130.82 o 
 -20  10   1     3680.99     3569.02    168.89 o 
 -19  10   1     3489.91     3912.37    170.87 o 
 -18  10   1     1888.42     1994.54    172.68 o 
 -17  10   1      633.68      395.94     70.51 o 
 -16  10   1     6191.39     5912.16    195.38 o 
 -15  10   1        1.86        0.00     55.21 o 
 -14  10   1       83.83       46.27     55.90 o 
 -13  10   1      127.19       17.88     53.76 o 
 -12  10   1       32.02       22.64     52.59 o 
 -11  10   1      136.98      120.10     49.09 o 
 -10  10   1    13138.34    12831.39    174.78 o 
  -9  10   1       61.22        1.87     30.43 o 
  -8  10   1     6842.58     6768.20    112.72 o 
  -7  10   1     1766.18     1218.08     45.84 o 
  -6  10   1     4853.08     5131.57     86.33 o 
  -5  10   1     5766.30     4733.60    111.83 o 
  -4  10   1     6692.50     6155.71    172.92 o 
  -3  10   1     4181.16     4552.17     91.94 o 
  -2  10   1     5486.01     5291.49     81.51 o 
  -1  10   1     1556.45     1600.08     50.30 o 
   0  10   1    14337.56    13577.16    166.09 o 
   1  10   1      340.87      370.58     39.12 o 
   2  10   1     2108.49     2577.89     59.65 o 
   3  10   1      786.73      578.32     45.55 o 
   4  10   1     3031.41     2833.88     79.30 o 
   5  10   1     2190.53     1679.34     53.51 o 
   6  10   1     8338.50     8055.83    115.20 o 
   7  10   1      381.43      358.24     36.71 o 
   8  10   1    11342.83    10539.31    140.76 o 
   9  10   1     1819.95     1986.96     69.34 o 
  10  10   1     1646.26     1572.50     82.24 o 
  11  10   1     3476.77     2971.83     87.20 o 
  12  10   1      295.77      113.66     63.65 o 
  13  10   1     1417.35     1373.63     80.34 o 
  14  10   1     2760.85     2978.90    130.75 o 
  15  10   1      477.21      380.50     70.52 o 
  16  10   1      331.81      176.71     69.37 o 
  17  10   1      443.40      475.57     74.65 o 
  18  10   1     3023.12     2920.91    224.10 o 
  19  10   1      222.65      160.92     97.18 o 
  20  10   1      801.26      439.32    108.60 o 
  21  10   1     1353.56     1304.96    138.07 o 
 -21  11   1      196.75      194.50    105.16 o 
 -20  11   1       15.21        0.00    105.74 o 
 -19  11   1      185.55      175.63     99.63 o 
 -18  11   1      140.15        0.00     80.52 o 
 -17  11   1      911.24      939.50     89.74 o 
 -16  11   1      651.82      678.91     88.71 o 
 -15  11   1       40.83        0.00     57.82 o 
 -14  11   1     5030.30     5307.55    125.03 o 
 -13  11   1      259.56      172.73     56.47 o 
 -12  11   1    12408.31    12084.45    191.59 o 
 -11  11   1      281.63      314.47     51.94 o 
 -10  11   1     9491.47     9681.58    136.61 o 
  -9  11   1        4.48        0.00     30.66 o 
  -8  11   1     1268.28     1329.41     77.61 o 
  -7  11   1        6.91        0.00     31.18 o 
  -6  11   1     1786.82     1901.99     80.35 o 
  -5  11   1     1050.99      980.18     54.82 o 
  -4  11   1      636.94      466.93     49.08 o 
  -3  11   1      448.99      489.64     47.72 o 
  -2  11   1      660.62      567.93     37.52 o 
  -1  11   1     5647.10     5160.05     98.57 o 
   0  11   1      895.03      684.41     43.18 o 
   1  11   1     8215.76     8541.27    122.84 o 
   2  11   1      324.15      322.06     42.21 o 
   3  11   1     2596.50     1965.66    107.19 o 
   4  11   1     1187.06      994.16     56.32 o 
   5  11   1     2209.18     1745.61     60.02 o 
   6  11   1     1484.19     1031.79     60.07 o 
   7  11   1     5599.81     5502.48     91.44 o 
   8  11   1      984.73      741.50     63.19 o 
   9  11   1      944.67      887.11     48.19 o 
  10  11   1     2057.91     1942.69     96.65 o 
  11  11   1     1470.27     1527.21     75.61 o 
  12  11   1     2791.43     3318.81    117.63 o 
  13  11   1      976.79      893.39     76.63 o 
  14  11   1     3627.23     3920.61    124.07 o 
  15  11   1     1856.09     1503.66     92.94 o 
  16  11   1     2062.86     1804.19     94.64 o 
  17  11   1      271.39      236.59    111.56 o 
  18  11   1     2653.80     2411.87    121.41 o 
  19  11   1      833.90      666.67    111.31 o 
  20  11   1       23.44        0.00    104.59 o 
 -20  12   1     1322.53      970.51    123.73 o 
 -19  12   1      349.31       71.00    102.69 o 
 -18  12   1     5065.99     5605.20    171.93 o 
 -17  12   1      470.27      424.35     87.36 o 
 -16  12   1      470.11      428.16    108.65 o 
 -15  12   1      117.11       52.67     76.60 o 
 -14  12   1     1827.23     1781.94     80.89 o 
 -13  12   1     1920.22     1513.95     99.94 o 
 -12  12   1      245.87      307.90     59.57 o 
 -11  12   1     4499.56     4550.90     87.73 o 
 -10  12   1      358.16      307.79     44.59 o 
  -9  12   1      171.14       64.14     37.90 o 
  -8  12   1    12823.81    13431.13    173.37 o 
  -7  12   1     4068.53     4160.53    101.13 o 
  -6  12   1     3699.30     3847.47    104.26 o 
  -5  12   1      181.55      151.74     61.32 o 
  -4  12   1    13210.19    13414.49    245.16 o 
  -3  12   1    13493.71    12785.91    196.26 o 
  -2  12   1       40.62        0.00     32.60 o 
  -1  12   1     6302.44     5846.85    109.15 o 
   0  12   1     6450.67     5905.82    115.79 o 
   1  12   1       92.50        0.00     41.90 o 
   2  12   1       26.11        0.00     40.94 o 
   3  12   1      342.50      395.62     40.13 o 
   4  12   1     3064.75     3548.46     92.56 o 
   5  12   1    10295.12    10467.11    143.23 o 
   6  12   1    14398.09    14805.13    216.83 o 
   7  12   1     1538.61     1379.27     53.72 o 
   8  12   1     6558.18     6926.57    106.97 o 
   9  12   1     9366.29     8559.76    130.00 o 
  10  12   1     9034.33     9010.72    127.10 o 
  11  12   1       25.43        0.00     42.76 o 
  12  12   1     1259.86     1149.82     80.60 o 
  13  12   1     3149.65     3578.91    187.85 o 
  14  12   1     1340.32     1219.45     83.35 o 
  15  12   1      404.34      530.24     89.47 o 
  16  12   1      756.95      812.26    125.15 o 
  17  12   1      176.48      228.06     84.49 o 
  18  12   1     1061.41      920.16     98.83 o 
  19  12   1     1169.25      862.26    121.08 o 
  20  12   1     4196.42     4034.37    194.89 o 
 -20  13   1     2339.13     2664.95    192.48 o 
 -19  13   1       31.00        0.00     99.63 o 
 -18  13   1      525.43      464.99     93.35 o 
 -17  13   1     2080.94     2351.70    124.15 o 
 -16  13   1     7816.23     7775.31    204.78 o 
 -15  13   1      451.77      350.02     89.87 o 
 -14  13   1     7369.93     7141.02    254.17 o 
 -13  13   1     2488.99     2446.80    178.81 o 
 -12  13   1     1193.10     1301.64     86.67 o 
 -11  13   1     3816.53     3911.82     86.09 o 
 -10  13   1      510.17      643.85     71.39 o 
  -9  13   1    10915.71    10376.68    146.31 o 
  -8  13   1      288.31      113.01     50.21 o 
  -7  13   1     1850.47     1706.31     66.05 o 
  -6  13   1      154.55      125.31     51.66 o 
  -5  13   1      148.00      171.96     52.55 o 
  -4  13   1       10.47       37.21     46.96 o 
  -3  13   1     5584.22     5220.64    132.51 o 
  -2  13   1    11484.74    11754.26    149.85 o 
  -1  13   1     4672.60     4663.84     95.34 o 
   0  13   1     9617.73     9718.50    158.45 o 
   1  13   1     7262.87     6459.56    115.34 o 
   2  13   1    17538.74    17797.59    220.50 o 
   3  13   1     2860.06     2716.97     73.67 o 
   4  13   1     3187.48     2916.80     72.74 o 
   5  13   1      702.83      567.80     42.08 o 
   6  13   1      418.17      363.33     40.77 o 
   7  13   1      219.71      225.56     48.47 o 
   8  13   1     2572.40     2246.78     70.99 o 
   9  13   1        9.55        0.00     36.73 o 
  10  13   1      823.67     1248.27     69.54 o 
  11  13   1      356.30      221.53     50.07 o 
  12  13   1     4243.45     4475.15    131.86 o 
  13  13   1     1811.85     1955.96     95.11 o 
  14  13   1     7816.79     8271.90    250.74 o 
  15  13   1     4644.12     5021.56    170.47 o 
  16  13   1     2505.00     2369.82    128.13 o 
  17  13   1     2051.55     2174.08    179.47 o 
  18  13   1      629.68      325.06     95.47 o 
  19  13   1     1044.02      880.22    224.90 o 
  20  13   1        0.10        0.00    113.41 o 
 -20  14   1     1667.05     1489.69    193.96 o 
 -19  14   1     4089.83     4887.16    297.62 o 
 -18  14   1     4539.42     4223.66    170.70 o 
 -17  14   1      638.82      810.63    104.43 o 
 -16  14   1     2602.30     2582.99    133.33 o 
 -15  14   1       92.02        0.00     83.31 o 
 -14  14   1     3735.99     4069.11    158.34 o 
 -13  14   1      133.78        0.00     69.18 o 
 -12  14   1      620.47      546.85     54.06 o 
 -11  14   1      293.28       72.83     51.46 o 
 -10  14   1     5098.37     4734.20    113.54 o 
  -9  14   1     2026.36     1528.68     73.97 o 
  -8  14   1     5422.64     5630.92    114.91 o 
  -7  14   1     4791.74     5154.19    155.37 o 
  -6  14   1    16705.85    16542.13    231.31 o 
  -5  14   1     6292.48     6362.51    140.55 o 
  -4  14   1      878.00     1030.28     64.98 o 
  -3  14   1    14269.66    14502.43    266.79 o 
  -2  14   1    21798.07    22317.04    249.19 o 
  -1  14   1     7964.13     8240.30    184.81 o 
   0  14   1      135.52       64.82     57.67 o 
   1  14   1     2342.38     1849.54    105.20 o 
   2  14   1     2851.70     3074.59    114.92 o 
   3  14   1     1412.44     1235.90     68.31 o 
   4  14   1    15894.71    16330.18    227.79 o 
   5  14   1     2704.87     2123.16     89.61 o 
   6  14   1     5278.18     5096.10    120.58 o 
   7  14   1     1992.41     2096.72     63.69 o 
   8  14   1    22282.15    23222.97    257.09 o 
   9  14   1     2562.46     3046.28    150.25 o 
  10  14   1     2907.26     2920.23     91.75 o 
  11  14   1     3413.20     3638.04    115.72 o 
  12  14   1      879.35      713.13    107.71 o 
  13  14   1      645.83      601.01    105.74 o 
  14  14   1        0.10        0.00     98.45 o 
  15  14   1       87.35       15.43     91.18 o 
  16  14   1      667.74      779.16    108.65 o 
  17  14   1      574.06      510.94    100.97 o 
  18  14   1     2999.37     2846.73    144.13 o 
  19  14   1      147.54      221.80    248.68 o 
 -19  15   1     2249.86     2233.21    216.33 o 
 -18  15   1        0.17        0.00    185.95 o 
 -17  15   1       15.80        0.00    111.93 o 
 -16  15   1      806.67      521.06    103.30 o 
 -15  15   1     2288.08     2319.18    129.98 o 
 -14  15   1     1246.77     1122.14    123.12 o 
 -13  15   1    10272.45    11172.05    253.94 o 
 -12  15   1     8544.42     9135.17    155.11 o 
 -11  15   1     1824.69     1858.19     76.63 o 
 -10  15   1      709.37      637.97     65.08 o 
  -9  15   1     2454.90     2177.02     88.55 o 
  -8  15   1       52.56       15.13     53.82 o 
  -7  15   1     1372.05     1046.78     66.46 o 
  -6  15   1       83.29        0.00     60.39 o 
  -5  15   1      455.08      312.02     60.69 o 
  -4  15   1     1581.36     1079.75     78.95 o 
  -3  15   1     2578.81     2531.90    110.42 o 
  -2  15   1     6913.11     6313.30    125.51 o 
  -1  15   1    10692.68    10346.70    167.29 o 
   0  15   1    17815.71    16937.93    228.77 o 
   1  15   1    14477.05    14948.79    241.33 o 
   2  15   1     6450.01     6852.17    128.32 o 
   3  15   1     8825.51     8715.19    162.41 o 
   4  15   1     7355.54     7503.22    144.21 o 
   5  15   1     4615.88     4872.93    137.77 o 
   6  15   1     6057.22     5746.51    133.06 o 
   7  15   1     1905.20     1668.00     81.64 o 
   8  15   1      714.88      503.26     67.87 o 
   9  15   1      787.47      680.92     74.12 o 
  10  15   1     1714.52     1542.73     86.38 o 
  11  15   1       32.69        0.00     60.42 o 
  12  15   1     5304.37     5595.57    135.71 o 
  13  15   1     2444.35     2335.37    129.98 o 
  14  15   1     3058.99     3068.67    144.49 o 
  15  15   1     1698.69     1454.45    119.58 o 
  16  15   1     4893.81     4340.61    205.50 o 
  17  15   1     1302.20     1320.27    194.17 o 
  18  15   1     2132.19     2120.93    159.17 o 
  19  15   1     4061.97     4197.54    830.07 o 
 -19  16   1     1566.57     1837.30    197.46 o 
 -18  16   1     6920.22     6985.01    249.67 o 
 -17  16   1       37.55       67.87    121.82 o 
 -16  16   1      292.86      196.29    126.63 o 
 -15  16   1     5436.27     6211.74    390.04 o 
 -14  16   1     2100.70     1810.28    148.07 o 
 -13  16   1       44.72        0.00     72.76 o 
 -12  16   1     1822.26     1886.62     90.21 o 
 -11  16   1      713.07      627.56     65.14 o 
 -10  16   1      752.56      567.36     66.44 o 
  -9  16   1     3357.64     3423.65    106.75 o 
  -8  16   1     4500.92     4392.69    111.84 o 
  -7  16   1     3240.14     3072.15    104.10 o 
  -6  16   1    12515.50    12086.42    195.64 o 
  -5  16   1    19193.25    20192.34    294.77 o 
  -4  16   1    13123.88    13262.03    224.42 o 
  -3  16   1     8679.03     8131.67    206.52 o 
  -2  16   1     6834.54     7361.26    151.69 o 
  -1  16   1     8682.39     9209.98    161.09 o 
   0  16   1        0.25       69.14     60.31 o 
   1  16   1      965.95      929.69     73.55 o 
   2  16   1      609.78      668.95     68.83 o 
   3  16   1     2634.92     2529.70     94.28 o 
   4  16   1     7554.50     8038.60    156.88 o 
   5  16   1     6114.62     6714.74    157.03 o 
   6  16   1    18333.02    18780.29    264.61 o 
   7  16   1    15452.39    15710.65    233.54 o 
   8  16   1     5618.90     6168.63    140.20 o 
   9  16   1     1087.42      813.45     80.50 o 
  10  16   1    10032.73     9987.87    255.02 o 
  11  16   1     3292.87     4149.22    241.74 o 
  12  16   1     1055.20      797.80     81.78 o 
  13  16   1     1830.10     1378.42     84.63 o 
  14  16   1      393.12      319.72    198.71 o 
  15  16   1      764.03      708.49    137.85 o 
  16  16   1     1270.97     1404.53    152.75 o 
  17  16   1     1042.30     1030.25    143.21 o 
  18  16   1     3421.12     3952.00    205.40 o 
 -18  17   1       22.10       91.03    127.86 o 
 -17  17   1     3603.55     4028.12    380.71 o 
 -16  17   1     3942.11     4344.10    216.64 o 
 -15  17   1     2740.44     2828.63    178.74 o 
 -14  17   1     1102.51      534.94    135.46 o 
 -13  17   1     4442.34     4216.73    136.93 o 
 -12  17   1      701.50      640.98     83.89 o 
 -11  17   1     4998.88     4973.08    155.70 o 
 -10  17   1     3038.88     3180.83    105.69 o 
  -9  17   1     1341.69     1388.02    108.00 o 
  -8  17   1       12.36        0.00     61.11 o 
  -7  17   1      402.49      253.99     76.46 o 
  -6  17   1      781.41      724.50     82.78 o 
  -5  17   1      638.04      646.06    110.59 o 
  -4  17   1       49.33       40.18     77.95 o 
  -3  17   1     6016.10     6077.65    171.00 o 
  -2  17   1     1106.36     1204.97     88.71 o 
  -1  17   1     6150.14     6773.81    167.20 o 
   0  17   1      423.26      469.16     77.20 o 
   1  17   1     5914.07     6202.41    163.70 o 
   2  17   1    13073.87    11895.58    238.56 o 
   3  17   1     1357.44     1479.62     91.38 o 
   4  17   1    11368.70    10517.30    199.96 o 
   5  17   1     3096.85     3483.57    193.37 o 
   6  17   1      179.01      122.03     75.87 o 
   7  17   1      859.80      714.90     72.38 o 
   8  17   1      269.88       62.40     84.16 o 
   9  17   1      126.01        0.00     71.99 o 
  10  17   1     2085.97     2298.69    131.26 o 
  11  17   1      694.16      766.17     91.15 o 
  12  17   1    11499.96    12227.16    237.78 o 
  13  17   1     4039.39     3973.75    158.77 o 
  14  17   1     3506.01     3075.16    184.26 o 
  15  17   1     6502.02     7927.21    268.75 o 
  16  17   1     1832.75     1587.75    162.07 o 
  17  17   1     3196.93     3697.55    200.00 o 
  18  17   1     2114.13     1708.94    188.93 o 
 -18  18   1     3224.56     3528.54    203.84 o 
 -17  18   1     3157.82     4125.18    259.42 o 
 -16  18   1     1830.03     2227.25    174.85 o 
 -15  18   1       66.75        0.00    130.45 o 
 -14  18   1     2745.55     3288.10    188.29 o 
 -13  18   1       91.41        0.00     75.70 o 
 -12  18   1      109.64        0.00     79.66 o 
 -11  18   1      921.79      853.29    100.06 o 
 -10  18   1       46.80       32.69     66.38 o 
  -9  18   1    20572.88    21281.82    295.27 o 
  -8  18   1     5324.33     5816.05    140.17 o 
  -7  18   1    23937.16    25616.59    369.77 o 
  -6  18   1     2453.11     2275.08    142.15 o 
  -5  18   1    28110.23    28713.83    497.04 o 
  -4  18   1     1898.24     1868.95    114.05 o 
  -3  18   1     1410.61     1505.90    106.71 o 
  -2  18   1     4552.08     4818.68    251.26 o 
  -1  18   1      672.76      718.22    128.22 o 
   0  18   1      521.40      339.46    103.64 o 
   1  18   1    15459.90    16305.47    382.82 o 
   2  18   1     1904.10     2297.81    119.99 o 
   3  18   1    16928.50    16968.33    307.34 o 
   4  18   1     2855.16     2803.00    124.45 o 
   5  18   1    33276.88    33269.79    494.21 o 
   6  18   1     2191.93     2189.57    136.26 o 
   7  18   1     7834.98     8640.45    166.31 o 
   8  18   1     5142.49     5281.28    130.42 o 
   9  18   1     4824.37     5574.89    164.77 o 
  10  18   1     8223.36     8939.06    210.28 o 
  11  18   1     6780.67     7292.15    188.97 o 
  12  18   1       27.15        2.24     78.24 o 
  13  18   1        3.79        0.00     71.90 o 
  14  18   1      243.07        0.00    127.00 o 
  15  18   1       19.97        0.00    127.55 o 
  16  18   1      973.47      993.66    153.45 o 
  17  18   1      123.08      221.59    135.71 o 
 -17  19   1     2868.99     2858.43    191.35 o 
 -16  19   1       36.47        4.41    208.07 o 
 -15  19   1     6700.02     7171.02    275.04 o 
 -14  19   1     3027.36     2890.22    135.93 o 
 -13  19   1     5122.65     6009.89    169.46 o 
 -12  19   1     3083.04     3293.76    138.01 o 
 -11  19   1     7018.68     7481.64    193.86 o 
 -10  19   1     6809.28     7487.33    194.41 o 
  -9  19   1      892.19     1222.29     96.37 o 
  -8  19   1     1451.54     1476.82     90.00 o 
  -7  19   1        4.54        0.00     82.13 o 
  -6  19   1     3015.53     2500.63    125.86 o 
  -5  19   1      444.94      603.69    118.35 o 
  -4  19   1     7251.00     8214.35    234.59 o 
  -3  19   1      152.46       18.84    116.46 o 
  -2  19   1     2424.97     2553.89    185.39 o 
  -1  19   1     7782.98     8660.97    358.65 o 
   0  19   1    20404.07    21871.26    766.21 o 
   1  19   1    10272.82    11196.49    321.89 o 
   2  19   1       24.08        0.00    117.42 o 
   3  19   1    14289.47    15481.04    381.49 o 
   4  19   1       28.17        0.00     95.03 o 
   5  19   1     1738.90     1975.95    115.81 o 
   6  19   1       46.49        0.00     75.07 o 
   7  19   1      100.05        0.00     64.54 o 
   8  19   1      477.42      347.89     85.64 o 
   9  19   1     1344.62     1100.31     96.51 o 
  10  19   1     6093.84     5700.77    176.16 o 
  11  19   1     4327.55     4506.76    162.21 o 
  12  19   1      820.95      916.22     98.98 o 
  13  19   1     5147.85     5433.83    163.61 o 
  14  19   1     3458.44     3264.19    245.44 o 
  15  19   1     2454.94     2780.66    193.78 o 
  16  19   1     4390.96     4552.66    236.40 o 
  17  19   1     8288.69     9597.08    315.53 o 
 -16  20   1     1602.47     1666.34    171.51 o 
 -15  20   1     2424.73     3015.12    199.47 o 
 -14  20   1      205.92       16.99     95.09 o 
 -13  20   1       12.12        0.00     83.69 o 
 -12  20   1     1363.74     1020.09    103.93 o 
 -11  20   1     1146.67      935.82    101.69 o 
 -10  20   1      117.52      123.70     99.87 o 
  -9  20   1    10231.17    10534.99    216.04 o 
  -8  20   1      115.87       78.93     80.77 o 
  -7  20   1     1713.42     1581.56    116.60 o 
  -6  20   1      841.66      601.72    112.28 o 
  -5  20   1    19905.04    21508.76    475.99 o 
  -4  20   1      252.64      390.06    126.27 o 
  -3  20   1     5586.94     6375.90    276.24 o 
  -2  20   1    14792.18    16278.16    404.81 o 
  -1  20   1      361.71      841.49    180.60 o 
   0  20   1     1651.40     1712.52    241.96 o 
   1  20   1       96.24      288.41    158.73 o 
   2  20   1      135.55       42.45    139.91 o 
   3  20   1     5231.48     5492.25    233.48 o 
   4  20   1      817.80      872.43    161.90 o 
   5  20   1     1294.82     1441.10    149.62 o 
   6  20   1     4942.20     4534.90    164.57 o 
   7  20   1     5681.15     6064.84    167.36 o 
   8  20   1    11271.74    11149.97    221.99 o 
   9  20   1     3422.40     4016.60    145.77 o 
  10  20   1     3323.97     3095.25    138.35 o 
  11  20   1     1966.96     2250.86    141.22 o 
  12  20   1     1502.63      907.12    103.88 o 
  13  20   1       23.07        0.00     81.05 o 
  14  20   1       27.86        0.00    120.34 o 
  15  20   1        3.62        0.00    238.37 o 
  16  20   1      676.19      756.02    160.67 o 
 -15  21   1     6589.90     7582.24    296.42 o 
 -14  21   1     2072.97     1790.21    151.66 o 
 -13  21   1     5491.59     5671.72    180.78 o 
 -12  21   1     3773.33     4081.30    161.03 o 
 -11  21   1     3454.33     4022.25    212.84 o 
 -10  21   1     6555.31     6866.53    219.79 o 
  -9  21   1     4866.79     5832.50    214.76 o 
  -8  21   1     3165.72     3212.71    140.01 o 
  -7  21   1      115.84      102.91    106.90 o 
  -6  21   1      131.07        0.00    118.18 o 
  -5  21   1       32.27      198.83    125.99 o 
  -4  21   1      659.07      471.44    131.82 o 
  -3  21   1    25035.65    27553.72    589.76 o 
  -2  21   1      712.26     1038.71    189.93 o 
  -1  21   1     7649.94     9617.65    382.56 o 
   0  21   1        8.34        0.00    156.62 o 
   1  21   1     3010.66     3510.17    249.48 o 
   2  21   1      803.49      790.13    185.35 o 
   3  21   1     4632.74     5461.12    414.31 o 
   4  21   1     1756.97     1635.70    159.91 o 
   5  21   1      749.66      678.06    136.05 o 
   6  21   1     1042.99      621.46    137.70 o 
   7  21   1       78.27        0.00     90.08 o 
   8  21   1      571.84      721.31    141.29 o 
   9  21   1       35.97        0.00     96.01 o 
  10  21   1      488.27      594.91    117.99 o 
  11  21   1      987.31     1232.38    115.36 o 
  12  21   1      960.83      957.72    138.12 o 
  13  21   1     6312.31     7082.32    196.82 o 
  14  21   1     1827.60     1657.22    120.02 o 
  15  21   1     4463.50     4432.17    379.31 o 
 -15  22   1     1580.11     2041.94    249.74 o 
 -14  22   1      676.09     1012.07    114.17 o 
 -13  22   1       81.30       35.62    110.66 o 
 -12  22   1      297.26      262.46    117.33 o 
 -11  22   1     1383.00     1019.05    141.75 o 
 -10  22   1      838.56      530.77    132.13 o 
  -9  22   1     6233.44     7537.16    270.99 o 
  -8  22   1     4530.57     4813.02    205.22 o 
  -7  22   1     5104.18     5571.75    253.26 o 
  -6  22   1     1032.73      841.08    146.54 o 
  -5  22   1     5405.87     5682.99    257.15 o 
  -4  22   1     5652.18     5627.33    255.46 o 
  -3  22   1     1688.12     2318.68    230.46 o 
  -2  22   1      819.15      875.58    187.32 o 
  -1  22   1        5.00      126.66    167.47 o 
   0  22   1      282.55        0.00    168.27 o 
   1  22   1      213.13        0.00    238.60 o 
   2  22   1     6805.10     7215.74    470.48 o 
   3  22   1     8576.86    10041.59    391.55 o 
   4  22   1       37.83        0.00    129.90 o 
   5  22   1    12720.17    14322.67    384.01 o 
   6  22   1     2014.04     1761.70    164.74 o 
   7  22   1    13887.52    16713.68    422.86 o 
   8  22   1     1273.15      998.09    113.36 o 
   9  22   1     3616.60     4154.38    255.91 o 
  10  22   1     2389.30     2281.48    151.75 o 
  11  22   1     2710.32     2449.70    153.31 o 
  12  22   1      132.89        0.00    105.78 o 
  13  22   1       15.65        0.00    101.52 o 
  14  22   1        6.87        0.00     89.11 o 
 -14  23   1     1983.32     1367.23    146.66 o 
 -13  23   1     4023.97     4624.60    218.13 o 
 -12  23   1     1701.91     1404.92    216.99 o 
 -11  23   1     5587.21     6134.92    254.08 o 
 -10  23   1     1245.36      524.65    139.26 o 
  -9  23   1     2541.51     2829.90    187.05 o 
  -8  23   1       60.13        0.00    160.55 o 
  -7  23   1        7.35      131.55    143.25 o 
  -6  23   1      565.58      326.82    139.95 o 
  -5  23   1       65.44      132.84    138.91 o 
  -4  23   1     1548.82     1174.48    258.77 o 
  -3  23   1     4508.81     5326.54    325.53 o 
  -2  23   1     4825.83     4734.11    292.26 o 
  -1  23   1     9980.58    11063.11    554.50 o 
   0  23   1     2664.17     2624.63    241.82 o 
   1  23   1     9633.04    11607.90    446.96 o 
   2  23   1     2546.26     2387.49    252.04 o 
   3  23   1     4267.31     5511.15    332.58 o 
   4  23   1      568.34      539.50    194.68 o 
   5  23   1     4017.17     4762.37    301.89 o 
   6  23   1     1703.25     1191.99    165.06 o 
   7  23   1     1042.97      831.14    152.20 o 
   8  23   1      253.16      110.86    134.04 o 
   9  23   1       25.35        0.00    129.74 o 
  10  23   1        0.13        0.00    110.13 o 
  11  23   1     2457.21     3133.21    194.99 o 
  12  23   1     2558.13     2286.23    153.85 o 
  13  23   1     1711.55     1772.78    140.39 o 
 -13  24   1      340.66      381.32    130.67 o 
 -12  24   1       45.01        0.00    121.82 o 
 -11  24   1      591.43      435.51    150.82 o 
 -10  24   1      197.73        0.00    132.13 o 
  -9  24   1     4098.38     4169.12    292.37 o 
  -8  24   1     5344.97     4920.62    254.49 o 
  -7  24   1     9390.59    11297.61    356.96 o 
  -6  24   1     1297.49     1101.34    166.08 o 
  -5  24   1     8699.20    11082.72    422.66 o 
  -4  24   1     1186.87      809.17    206.70 o 
  -3  24   1    14693.06    17094.47    574.66 o 
  -2  24   1      309.21      470.48    285.65 o 
  -1  24   1     1891.97     2174.46    247.13 o 
   0  24   1       87.94       84.82    186.60 o 
   1  24   1      160.53      409.99    199.61 o 
   2  24   1     3481.77     3622.19    278.00 o 
   3  24   1     1887.37     2215.86    265.49 o 
   4  24   1     1451.56     1601.49    230.46 o 
   5  24   1     1807.32     1999.04    239.69 o 
   6  24   1      822.49      752.14    161.80 o 
   7  24   1     3886.60     3970.64    380.58 o 
   8  24   1      460.98      340.99    143.47 o 
   9  24   1    10477.75    12190.49    448.65 o 
  10  24   1      400.65       68.29    136.96 o 
  11  24   1     2365.28     2368.55    198.97 o 
  12  24   1      159.63        0.00    112.05 o 
 -11  25   1     4226.46     4908.17    249.04 o 
 -10  25   1     1195.03     1172.94    213.09 o 
  -9  25   1      292.18      255.40    188.50 o 
  -8  25   1        0.17       60.52    148.20 o 
  -7  25   1     1029.60     1575.02    178.99 o 
  -6  25   1      114.12       30.25    199.61 o 
  -5  25   1     1018.94     1058.69    299.09 o 
  -4  25   1      334.76      690.14    216.20 o 
  -3  25   1     1123.17     1637.37    278.93 o 
  -2  25   1      172.74       53.77    199.61 o 
  -1  25   1     5801.30     6259.52    346.55 o 
   0  25   1      704.69      763.76    302.45 o 
   1  25   1     8345.35    10053.96    420.10 o 
   2  25   1     1277.10      643.90    216.20 o 
   3  25   1    15965.67    20042.10    611.63 o 
   4  25   1      622.51      433.13    208.95 o 
   5  25   1     4633.24     5603.96    344.54 o 
   6  25   1      216.22      139.27    187.32 o 
   7  25   1      651.43      769.15    178.12 o 
   8  25   1      230.80       12.91    177.62 o 
   9  25   1       21.17       47.48    179.25 o 
  10  25   1      181.11        0.00    179.25 o 
  11  25   1     2577.20     2920.17    385.71 o 
 -10  26   1     2116.97     1352.22    216.40 o 
  -9  26   1     3801.79     4439.46    524.25 o 
  -8  26   1     1222.91      446.19    195.14 o 
  -7  26   1     8877.32    10413.11    420.58 o 
  -6  26   1      323.99      309.02    206.70 o 
  -5  26   1    12521.93    15185.44    532.23 o 
  -4  26   1      159.12      400.37    208.95 o 
  -3  26   1     8158.03    10223.79   1065.31 o 
  -2  26   1       92.68      598.18    218.62 o 
  -1  26   1     1034.45     1010.72    223.22 o 
   0  26   1        9.73        0.00    204.36 o 
   1  26   1      269.49      492.79    216.20 o 
   2  26   1      727.00      992.16    223.22 o 
   3  26   1       61.84      567.94    265.49 o 
   4  26   1     2394.37     2216.40    253.96 o 
   5  26   1     5480.92     6326.18    356.06 o 
   6  26   1        3.46       23.48    477.20 o 
   7  26   1     4068.56     4819.54    323.18 o 
   8  26   1      926.16        0.00    190.33 o 
   9  26   1     3624.25     3103.22    271.76 o 
  10  26   1       57.90        4.25    184.10 o 
  -8  27   1      146.27        0.00    205.00 o 
  -7  27   1      570.43      931.65    226.79 o 
  -6  27   1      104.82      666.70    220.65 o 
  -5  27   1      156.64      759.60    265.49 o 
  -4  27   1      189.09      344.95    220.65 o 
  -3  27   1     5391.21     6859.24    384.96 o 
  -2  27   1       25.43        0.00    206.70 o 
  -1  27   1     5509.39     7392.55    388.32 o 
   0  27   1      496.37      583.87    220.65 o 
   1  27   1     8668.50    10474.31   1038.42 o 
   2  27   1       11.66      345.31    201.94 o 
   3  27   1     3495.98     3397.97    294.20 o 
   4  27   1        0.97      128.32    346.14 o 
   5  27   1     5859.78     5745.62    658.67 o 
   6  27   1        0.54       10.08    209.11 o 
   7  27   1        1.15        0.00    184.62 o 
   8  27   1     1070.35      510.81    295.73 o 
  -6  28   1      532.24        0.00    220.96 o 
  -5  28   1     4554.01     5084.50    351.60 o 
  -4  28   1      138.08      131.62    227.98 o 
  -3  28   1     8633.93     9921.23    456.17 o 
  -2  28   1      225.72      645.23    237.63 o 
  -1  28   1     1844.50     2561.86    282.51 o 
   0  28   1      916.22      889.90    230.46 o 
   1  28   1      171.36      462.08    241.96 o 
   2  28   1        0.00        0.00    211.13 o 
   3  28   1       20.18      161.31    312.53 o 
   4  28   1       63.63      141.14    223.37 o 
   5  28   1     2817.56     3069.17    297.01 o 
   6  28   1       72.17        0.00    211.13 o 
  -2  29   1       57.17        0.00    225.71 o 
  -1  29   1     5041.76     5581.14    365.86 o 
   0  29   1      338.10      231.18    227.53 o 
   1  29   1    11278.93    15432.38    756.13 o 
   2  29   1       53.48      388.70    239.97 o 
 -22   0   2     2128.06     2527.16    356.22 o 
 -20   0   2     8117.38     7964.59    504.09 o 
 -18   0   2    13167.93    13005.10    420.42 o 
 -16   0   2     1544.94     1207.04    218.44 o 
 -14   0   2    52578.39    60819.61   1295.07 o 
 -12   0   2    32453.29    37091.55   1061.95 o 
 -10   0   2    11130.02    11971.41    323.07 o 
  -8   0   2    18942.32    17212.93    571.30 o 
  -6   0   2   514379.56   594606.81  11505.35 o 
  -4   0   2   298896.03   335201.72   9608.97 o 
  -2   0   2    17287.06    21602.33    446.74 o 
   0   0   2     9138.53    11997.30    369.66 o 
   2   0   2   104523.23   111531.04   1357.86 o 
   4   0   2    17968.13    16296.58    278.88 o 
   6   0   2   145514.02   152731.97   4220.90 o 
   8   0   2    28302.19    30473.81    940.96 o 
  10   0   2     1999.42     1866.43    103.74 o 
  12   0   2    32140.51    30410.91    525.82 o 
  14   0   2    25637.00    26716.67    934.24 o 
  16   0   2    13203.58    16331.37    625.07 o 
  18   0   2     3992.67     4132.96    167.07 o 
  20   0   2     7076.43     7102.62    685.56 o 
  22   0   2      471.42      385.88    238.60 o 
 -23   1   2       18.48       16.80    180.60 o 
 -22   1   2     2699.65     3244.92    272.99 o 
 -21   1   2     1896.12     2055.74    223.37 o 
 -20   1   2     8822.43     8724.86    370.61 o 
 -19   1   2      877.11      968.21    144.22 o 
 -18   1   2     6979.56     7249.23    253.15 o 
 -17   1   2      351.11      454.61    100.48 o 
 -16   1   2     2361.99     2863.30    142.80 o 
 -15   1   2     1029.74      784.76    103.94 o 
 -14   1   2       10.81      359.37     90.27 o 
 -13   1   2    10475.44    11313.13    241.89 o 
 -12   1   2    15363.63    17167.80    310.79 o 
 -11   1   2    18699.97    23059.44    582.07 o 
 -10   1   2      372.32      358.03     65.47 o 
  -9   1   2      227.53       23.63     54.39 o 
  -8   1   2    24529.73    28611.04   1313.54 o 
  -7   1   2     9482.10     8997.02    196.51 o 
  -6   1   2    96788.82   116647.05   1449.88 o 
  -5   1   2   405162.06   425153.38  11645.16 o 
  -4   1   2      358.08      296.48     23.96 o 
  -3   1   2    17350.49    22458.24    244.86 o 
  -2   1   2   321884.03   285318.19   3621.49 o 
  -1   1   2    31366.49    38269.57    379.79 o 
   0   1   2   138166.69   158191.78   2431.54 o 
   1   1   2    31572.03    33412.42    331.37 o 
   2   1   2    44639.93    51608.58    473.17 o 
   3   1   2    10023.68    10345.68    120.77 o 
   4   1   2    33053.34    36385.16    576.33 o 
   5   1   2      985.02      589.64     37.82 o 
   6   1   2     9394.52    10390.97    177.38 o 
   7   1   2     3887.64     3876.29     97.31 o 
   8   1   2    92432.69    98461.66   1383.63 o 
   9   1   2       67.35       59.92     39.76 o 
  10   1   2     6622.38     6028.74    128.80 o 
  11   1   2     9577.13     9193.21    172.08 o 
  12   1   2    29936.76    30395.48    410.38 o 
  13   1   2      224.29      473.43     61.54 o 
  14   1   2    26805.72    28700.58    696.14 o 
  15   1   2      139.86       76.87    130.63 o 
  16   1   2       79.10       51.41    135.39 o 
  17   1   2      841.50     1050.64    103.29 o 
  18   1   2     5311.44     4764.00    227.01 o 
  19   1   2     2355.62     2215.03    113.21 o 
  20   1   2    36830.32    35821.59    494.14 o 
  21   1   2      126.50      392.32    110.33 o 
  22   1   2    12643.38    13045.51    332.02 o 
 -23   2   2      111.12      168.03    185.35 o 
 -22   2   2     8953.87     8222.18    396.55 o 
 -21   2   2        2.32        0.00    272.21 o 
 -20   2   2     3332.66     3366.30    253.43 o 
 -19   2   2       57.25        0.00    118.18 o 
 -18   2   2     4726.47     4818.00    227.87 o 
 -17   2   2      275.42      320.81    114.58 o 
 -16   2   2      917.08     1016.13    108.89 o 
 -15   2   2    28734.94    31686.42    527.53 o 
 -14   2   2    57695.79    60347.62    908.14 o 
 -13   2   2       30.59       69.50     78.45 o 
 -12   2   2     9304.24     8755.89    202.71 o 
 -11   2   2    43920.04    48338.35    725.83 o 
 -10   2   2   106125.53   113316.30   1602.09 o 
  -9   2   2     6380.87     6309.46    199.45 o 
  -8   2   2    85779.28    97171.48   1213.48 o 
  -7   2   2    36721.93    38655.76    498.00 o 
  -6   2   2   175052.69   198071.55   2226.17 o 
  -5   2   2   137892.45   162502.19   1726.56 o 
  -4   2   2    21764.40    26847.59    384.55 o 
  -3   2   2    30752.10    32925.87    313.33 o 
  -2   2   2    50617.75    56277.85    497.44 o 
  -1   2   2     2833.71     1838.83     35.83 o 
   0   2   2   226929.92   241397.13   3255.45 o 
   1   2   2    58540.18    57914.33    509.43 o 
   2   2   2   297020.41   303202.72   8947.95 o 
   3   2   2      852.52     1511.26     38.06 o 
   4   2   2    52088.03    51505.54    453.06 o 
   5   2   2    78741.78    86655.44    844.97 o 
   7   2   2     3717.22     3770.08     78.15 o 
   8   2   2     6229.54     7138.50    108.61 o 
   9   2   2      783.39      605.29     64.64 o 
  10   2   2     6861.02     6269.29    134.85 o 
  11   2   2    13081.26    15059.57    255.09 o 
  12   2   2      401.26      402.67     85.37 o 
  13   2   2      964.61     1196.64     73.73 o 
  14   2   2    28224.06    28194.71    638.34 o 
  15   2   2      123.54      214.98     44.84 o 
  16   2   2     8529.14     7414.77    203.78 o 
  17   2   2      715.42      664.47     52.27 o 
  18   2   2     9359.92    10639.83    182.33 o 
  19   2   2      282.65      520.17     64.79 o 
  20   2   2    14525.32    14878.10    282.61 o 
  21   2   2     2249.82     2613.17    122.45 o 
  22   2   2     2041.79     1999.10    305.06 o 
 -22   3   2     7619.59     7283.05    365.12 o 
 -21   3   2     1302.21     1682.20    220.04 o 
 -20   3   2    13058.73    13213.13    360.72 o 
 -19   3   2      376.89      543.77    130.16 o 
 -18   3   2     5721.21     6486.89    240.14 o 
 -17   3   2      834.66     1085.25    167.19 o 
 -16   3   2     3237.26     3348.85    302.98 o 
 -15   3   2     1482.77     1335.24    112.74 o 
 -14   3   2     6473.30     6859.63    189.39 o 
 -13   3   2     1431.23     2002.09    113.30 o 
 -12   3   2     3094.53     3948.97    157.24 o 
 -11   3   2      989.35     2038.25     79.81 o 
 -10   3   2    42114.96    48496.14    585.70 o 
  -9   3   2     9807.27    10212.91    178.47 o 
  -8   3   2   131895.36   136888.72   1550.63 o 
  -7   3   2     3040.12     4992.97     82.86 o 
  -6   3   2    77514.55    78830.55    899.03 o 
  -5   3   2     7423.51     8073.91    114.78 o 
  -4   3   2   208225.30   236546.80   2295.18 o 
  -3   3   2    38805.75    47922.38    448.05 o 
  -2   3   2     8034.13    10430.01    107.93 o 
  -1   3   2     4703.12     5549.35     55.59 o 
   0   3   2     2610.34     2759.78     35.07 o 
   1   3   2    14804.12    16159.89    144.59 o 
   2   3   2    19641.38    20323.46    198.91 o 
   3   3   2     9758.86    12977.63    120.09 o 
   4   3   2     8826.95     8625.02     95.89 o 
   5   3   2    71907.58    74584.85    691.41 o 
   6   3   2    33587.12    36402.40    429.29 o 
   8   3   2    68037.11    71308.38    753.08 o 
   9   3   2     6977.48     7335.39    102.70 o 
  10   3   2    85302.73    86739.64    985.34 o 
  11   3   2     7071.02     8447.07    117.53 o 
  12   3   2     4617.31     5323.53     89.67 o 
  13   3   2     1371.54     1031.71     49.60 o 
  14   3   2     8143.73     8528.35    144.85 o 
  15   3   2    19830.13    19954.40    284.66 o 
  16   3   2     3948.44     3719.72    141.44 o 
  17   3   2     1801.39     1423.96     78.17 o 
  18   3   2       97.88      165.53     95.07 o 
  19   3   2      671.81      690.46     75.26 o 
  20   3   2    21713.55    22616.74    388.19 o 
  21   3   2      225.40      638.97     84.14 o 
  22   3   2     9442.02     9146.17    218.69 o 
 -22   4   2     1395.68     1823.63    369.66 o 
 -21   4   2     5201.88     5158.12    257.52 o 
 -20   4   2     1217.50     1499.58    144.33 o 
 -19   4   2     2372.27     2677.49    177.91 o 
 -18   4   2      975.48     1495.57    149.26 o 
 -17   4   2     5503.28     5740.88    223.86 o 
 -16   4   2       85.77      350.60    102.18 o 
 -15   4   2     1446.43     1750.19    138.36 o 
 -14   4   2     8600.40     8803.48    213.70 o 
 -13   4   2      382.22      599.33     65.31 o 
 -12   4   2    19331.32    20395.75    272.25 o 
 -11   4   2    27221.79    30254.76    377.65 o 
 -10   4   2    33009.11    37201.47    452.73 o 
  -9   4   2     5064.28     5261.25     93.62 o 
  -8   4   2    17202.08    16577.75    214.69 o 
  -7   4   2    28253.73    30264.85    363.77 o 
  -6   4   2    15280.86    18307.65    209.18 o 
  -5   4   2     2773.90     3029.57     47.38 o 
  -4   4   2     2124.57     2703.95     45.69 o 
  -3   4   2      278.46      422.89     23.45 o 
  -2   4   2    59724.35    70401.65    654.24 o 
  -1   4   2    98749.36   115679.41    925.72 o 
   0   4   2    70624.04    79156.08    611.44 o 
   1   4   2    11425.19    15260.63    156.11 o 
   2   4   2    13588.91    14202.55    156.33 o 
   3   4   2     4242.75     4263.46     63.46 o 
   4   4   2     9686.28    12688.51    125.70 o 
   5   4   2    39744.51    46437.36    416.07 o 
   6   4   2    16542.61    17911.46    203.67 o 
   7   4   2    15779.96    16554.09    212.69 o 
   8   4   2     4570.51     4412.80     76.33 o 
   9   4   2     3659.98     4020.78     74.20 o 
  10   4   2     9219.32     9912.02    165.56 o 
  11   4   2    11048.34    12107.67    196.65 o 
  12   4   2    24718.58    25113.20    318.76 o 
  13   4   2     6201.46     6162.42    116.55 o 
  14   4   2     8683.58     8795.99    183.28 o 
  15   4   2     5668.95     5416.90    135.93 o 
  16   4   2    32594.33    34957.22    536.97 o 
  17   4   2    15734.34    17069.63    301.92 o 
  18   4   2     8671.66     9066.15    196.31 o 
  19   4   2     7326.05     7378.40    178.72 o 
  20   4   2     6046.55     5834.08    190.11 o 
  21   4   2     5396.32     5635.29    165.34 o 
  22   4   2      478.88      638.61    184.32 o 
 -22   5   2     4497.05     4277.19    148.43 o 
 -21   5   2     4222.26     4224.85    408.07 o 
 -20   5   2    13962.67    15163.44    285.70 o 
 -19   5   2        9.59      166.58     53.42 o 
 -18   5   2    29294.80    29458.45    818.78 o 
 -17   5   2     4557.52     4495.44    143.28 o 
 -16   5   2     8451.05     9550.52    257.08 o 
 -15   5   2    23930.37    23517.02    388.86 o 
 -14   5   2     1514.10     1634.69     73.96 o 
 -13   5   2    15358.84    17165.09    229.25 o 
 -12   5   2     1090.87     1308.97     54.30 o 
 -11   5   2      108.43      107.33     41.54 o 
 -10   5   2       62.29      221.60     41.28 o 
  -9   5   2    23685.41    26481.71    278.77 o 
  -8   5   2    27303.42    33011.23    481.71 o 
  -7   5   2    14927.48    14802.30    177.26 o 
  -6   5   2    20685.09    20759.24    206.97 o 
  -5   5   2     1012.34      495.80     24.11 o 
  -4   5   2    99188.92   112907.35    904.54 o 
  -3   5   2     2728.30     3968.35     71.23 o 
  -2   5   2    48191.86    51178.71    547.30 o 
  -1   5   2     2334.86     4344.30     91.71 o 
   0   5   2    59714.32    71468.68    578.87 o 
   1   5   2   108247.55   123076.82   1131.20 o 
   2   5   2    26989.20    28145.42    291.68 o 
   3   5   2    15031.12    15868.68    185.42 o 
   4   5   2       38.09      132.18     24.00 o 
   5   5   2    10772.66    10028.98    100.99 o 
   6   5   2     1450.67      904.35     29.89 o 
   7   5   2     1062.58     1089.72     44.45 o 
   8   5   2     5282.77     5838.42     92.19 o 
   9   5   2     1221.85     1080.29     49.46 o 
  10   5   2    25561.38    29578.66    334.66 o 
  11   5   2     3233.92     2750.06    113.38 o 
  12   5   2     9395.97     9889.24    176.05 o 
  13   5   2       51.82        0.00     45.02 o 
  14   5   2     4999.29     5762.31    122.87 o 
  15   5   2     6088.65     7064.65    182.75 o 
  16   5   2      724.53      817.28    101.86 o 
  17   5   2        1.68        0.00     65.16 o 
  18   5   2     6328.70     5843.12    235.04 o 
  19   5   2      886.42     1004.36     87.80 o 
  20   5   2     5326.71     5835.96    220.22 o 
  21   5   2       26.73      125.04     80.04 o 
 -22   6   2     1110.84      903.37    115.44 o 
 -21   6   2     2366.13     2463.59    113.38 o 
 -20   6   2     2388.26     2096.66    167.39 o 
 -19   6   2       25.35       40.11     59.45 o 
 -18   6   2       89.29      235.37     75.94 o 
 -17   6   2     1520.78     1930.17     85.99 o 
 -16   6   2    36492.16    39133.89    611.95 o 
 -15   6   2    14210.31    14988.12    236.25 o 
 -14   6   2     2930.33     3692.26    102.10 o 
 -13   6   2     2642.40     3143.07     85.66 o 
 -12   6   2    36961.73    37149.36    538.54 o 
 -11   6   2    13367.34    13664.82    162.19 o 
 -10   6   2    48687.96    55476.62    558.14 o 
  -9   6   2    15001.76    15496.20    177.53 o 
  -8   6   2    28553.72    29239.55    307.00 o 
  -7   6   2    58504.52    60587.18    595.69 o 
  -6   6   2     8249.69     9097.00    105.40 o 
  -5   6   2     1238.02     1158.10     33.43 o 
  -4   6   2     6142.63     5457.41     73.70 o 
  -3   6   2     3472.12     3218.89     72.75 o 
  -2   6   2    20116.81    18576.79    217.78 o 
  -1   6   2    74682.55    83194.25    699.75 o 
   0   6   2   207292.22   251709.31   2073.96 o 
   1   6   2   230659.20   240464.92   2337.68 o 
   2   6   2   252366.61   297799.75   2891.37 o 
   3   6   2    46538.23    46636.37    544.74 o 
   4   6   2    27094.38    29012.69    339.12 o 
   5   6   2    62554.42    66756.88    628.04 o 
   6   6   2     9113.67     8415.36    107.75 o 
   7   6   2     5973.15     3741.09     59.32 o 
   8   6   2    19795.97    21669.72    252.29 o 
   9   6   2     9875.77    10851.56    146.91 o 
  10   6   2      564.14      459.79     43.07 o 
  11   6   2    10328.97    11811.32    174.25 o 
  12   6   2    14237.80    15961.41    219.94 o 
  13   6   2       71.42      130.64     50.85 o 
  14   6   2    11842.23    12480.84    188.10 o 
  15   6   2     1456.22     1528.91     72.43 o 
  16   6   2    34901.62    36292.03    493.59 o 
  17   6   2     4806.85     4387.65    141.54 o 
  18   6   2    19021.00    19444.51    345.09 o 
  19   6   2      424.26      569.44     83.50 o 
  20   6   2     2041.45     2623.01    130.54 o 
  21   6   2       31.08        0.00     79.60 o 
 -22   7   2     2474.32     2700.45    197.36 o 
 -21   7   2     3786.49     3832.84    166.86 o 
 -20   7   2    10103.05     9274.29    287.15 o 
 -19   7   2     2605.58     2408.35    104.85 o 
 -18   7   2    16108.47    17107.63    276.12 o 
 -17   7   2     3024.40     3560.59    112.90 o 
 -16   7   2    20961.53    21808.23    344.60 o 
 -15   7   2     5907.62     5908.93    118.38 o 
 -14   7   2    16237.84    16897.46    233.81 o 
 -13   7   2     5533.88     4757.75    102.24 o 
 -12   7   2    13988.08    15450.23    198.29 o 
 -11   7   2     4168.72     4059.05     79.83 o 
 -10   7   2     4819.10     5162.38     87.04 o 
  -9   7   2     1091.94     1893.56     57.69 o 
  -8   7   2    59305.40    61119.08    978.90 o 
  -7   7   2     1288.71      944.11     34.75 o 
  -6   7   2    49725.39    55004.66    698.57 o 
  -5   7   2    12154.46     9937.45    115.07 o 
  -4   7   2    94446.10   107889.56   1141.41 o 
  -2   7   2     3153.78     3593.34     70.73 o 
  -1   7   2     7046.88     5936.60     76.27 o 
   0   7   2     6185.26     6556.78     84.00 o 
   1   7   2     1006.36      563.15     35.63 o 
   2   7   2     2100.13     2024.46     59.48 o 
   3   7   2      422.47      279.94     37.92 o 
   4   7   2     8585.62     9611.01    113.17 o 
   5   7   2    17393.41    20143.25    207.45 o 
   6   7   2    17823.48    18145.61    201.84 o 
   7   7   2      176.23      162.91     28.44 o 
   8   7   2    15683.49    14107.41    155.34 o 
   9   7   2      230.11      225.35     40.52 o 
  10   7   2    82550.96    86607.32    920.56 o 
  11   7   2     4019.91     3802.49    109.46 o 
  12   7   2    17397.29    19391.48    287.04 o 
  13   7   2     2959.60     3291.50     96.19 o 
  14   7   2     1190.24      979.03     62.50 o 
  15   7   2      698.41      915.65     68.41 o 
  16   7   2      116.71       93.96     59.12 o 
  17   7   2      590.43      679.19    101.53 o 
  18   7   2     2610.96     2845.61    144.31 o 
  19   7   2      363.75      274.78    138.73 o 
  20   7   2     2465.56     2417.99    122.67 o 
  21   7   2      909.05     1019.42    176.56 o 
 -22   8   2     1317.78     1271.44    176.11 o 
 -21   8   2     4119.60     3762.87    158.63 o 
 -20   8   2      108.67      199.33     79.16 o 
 -19   8   2       22.81        0.00     73.71 o 
 -18   8   2      292.98      538.85     75.80 o 
 -17   8   2       20.53       39.95     64.49 o 
 -16   8   2    20822.54    21448.07    369.59 o 
 -15   8   2       87.98       46.93     59.62 o 
 -14   8   2     9764.43     9630.39    160.65 o 
 -13   8   2       75.20       48.95     50.10 o 
 -12   8   2    33459.73    37700.60    559.63 o 
 -11   8   2     3380.73     3626.01     80.99 o 
 -10   8   2    65299.34    67796.67    681.62 o 
  -9   8   2     4471.79     4063.24    103.20 o 
  -8   8   2     8576.89     9133.57    127.68 o 
  -7   8   2    15105.01    15872.12    172.06 o 
  -6   8   2    62815.88    67189.69    632.56 o 
  -5   8   2     3485.89     3552.04     73.05 o 
  -4   8   2    31827.56    29810.29    339.31 o 
  -3   8   2     8001.27     7580.34    131.42 o 
  -2   8   2     8327.44    11533.58    144.66 o 
  -1   8   2      381.81      700.19     30.38 o 
   0   8   2   590513.81   638997.19   6390.95 o 
   1   8   2      585.18      392.95     38.06 o 
   2   8   2     2845.86     2789.66     69.01 o 
   3   8   2    17516.95    17298.75    228.41 o 
   4   8   2   106577.88   112273.93   1192.81 o 
   5   8   2    16099.00    19956.22    208.87 o 
   6   8   2      138.12      247.47     31.17 o 
   7   8   2     1168.78      828.37     38.75 o 
   8   8   2    11098.74     9624.77    126.48 o 
   9   8   2     4945.82     5229.65     96.04 o 
  10   8   2     6374.06     7261.23    130.62 o 
  11   8   2      999.23      940.42     55.44 o 
  12   8   2     4455.61     4790.30    125.17 o 
  13   8   2    15013.89    14679.30    238.48 o 
  14   8   2     5655.14     5791.20    124.93 o 
  15   8   2     9430.95     9529.81    163.63 o 
  16   8   2    12382.28    12943.57    258.23 o 
  17   8   2      569.92      620.91     68.98 o 
  18   8   2    16193.55    16961.77    319.88 o 
  19   8   2      195.88      229.78     85.89 o 
  20   8   2     1893.38     1861.59    240.59 o 
  21   8   2        0.76        0.00     85.68 o 
 -21   9   2       75.27      199.69    129.45 o 
 -20   9   2    25178.31    25780.55    497.19 o 
 -19   9   2     1523.95     1473.93    101.74 o 
 -18   9   2    12896.92    13792.79    270.63 o 
 -17   9   2     2534.21     2451.94     96.19 o 
 -16   9   2    41260.05    42537.79    525.52 o 
 -15   9   2     2653.21     2556.89     91.40 o 
 -14   9   2       13.57        0.00     50.23 o 
 -13   9   2      714.01     1011.79     77.69 o 
 -12   9   2     1192.81     1166.60     63.96 o 
 -11   9   2     2612.46     3231.06     86.96 o 
 -10   9   2    14052.58    14678.81    191.18 o 
  -9   9   2     4548.24     5376.88    104.47 o 
  -8   9   2    12159.63    14156.48    237.64 o 
  -7   9   2     3788.60     4258.31     78.77 o 
  -6   9   2    78819.71    87063.78    929.99 o 
  -5   9   2    10929.93    12031.46    162.41 o 
  -4   9   2    84455.67    82363.27    884.69 o 
  -3   9   2       47.14      360.52     44.35 o 
  -2   9   2    42011.23    42730.14    446.97 o 
  -1   9   2     8527.22    12626.44    266.38 o 
   0   9   2   102836.71   107977.09   1006.02 o 
   1   9   2    44690.61    58728.11    633.77 o 
   2   9   2     7333.61     8785.50    127.71 o 
   3   9   2     5736.26     6365.19    150.93 o 
   4   9   2      817.44     1297.85     63.15 o 
   5   9   2     5258.36     5126.69     81.46 o 
   6   9   2    17286.79    16409.21    190.91 o 
   7   9   2    52387.85    56515.52    544.69 o 
   8   9   2     7881.62     8779.00    122.68 o 
   9   9   2    28611.79    30462.86    309.72 o 
  10   9   2    20802.31    24769.31    380.50 o 
  11   9   2      113.42       97.60     51.30 o 
  12   9   2     1347.40     1655.79     83.57 o 
  13   9   2      635.95      862.18     72.08 o 
  14   9   2     7763.62     7902.20    163.54 o 
  15   9   2      985.49     1030.68     77.34 o 
  16   9   2      504.39      469.41     73.20 o 
  17   9   2      445.48      395.23     72.09 o 
  18   9   2      725.17      757.78     94.90 o 
  19   9   2     1909.18     2080.58    121.73 o 
  20   9   2     5398.56     5406.42    254.08 o 
  21   9   2      854.38      849.67    165.68 o 
 -21  10   2     4639.41     4408.33    218.44 o 
 -20  10   2      118.42      266.66     98.31 o 
 -19  10   2     3112.55     3124.21    161.56 o 
 -18  10   2      201.50      190.14     92.26 o 
 -17  10   2       22.16      135.35     74.01 o 
 -16  10   2    20370.06    22108.84    306.22 o 
 -15  10   2     3121.20     3326.77    103.13 o 
 -14  10   2     1075.88     1445.01     84.66 o 
 -13  10   2    11544.55    11476.56    183.74 o 
 -12  10   2    18152.72    16962.13    239.36 o 
 -11  10   2    10572.17    11186.63    161.75 o 
 -10  10   2    23226.21    25055.94    350.89 o 
  -9  10   2     3179.63     3476.29     72.26 o 
  -8  10   2    25380.34    29947.03    346.97 o 
  -7  10   2     7234.88     8049.28    129.33 o 
  -6  10   2    10025.83    10188.57    161.09 o 
  -5  10   2     6472.70     6278.78    111.19 o 
  -4  10   2    21105.17    23263.77    280.60 o 
  -3  10   2      117.36       52.76     42.42 o 
  -2  10   2     3595.39     2667.57     74.67 o 
  -1  10   2    11331.61    11750.85    136.55 o 
   0  10   2    19150.66    25415.82    384.20 o 
   1  10   2    16401.84    18429.32    225.65 o 
   2  10   2    23418.43    25716.69    283.98 o 
   3  10   2    11170.66    10002.09    148.00 o 
   4  10   2    37603.90    40673.95    460.73 o 
   5  10   2    14752.31    18515.70    201.47 o 
   6  10   2    45159.91    40039.43    484.86 o 
   7  10   2     1683.66     1728.52     52.79 o 
   8  10   2       22.05       20.20     30.18 o 
   9  10   2     5044.99     5341.08     90.53 o 
  10  10   2      358.68      437.99     48.69 o 
  11  10   2       17.88       32.77     52.42 o 
  12  10   2    42384.14    43961.00    591.09 o 
  13  10   2    10342.82    10884.98    199.76 o 
  14  10   2     3238.80     2853.59    110.49 o 
  15  10   2     8599.87     8130.05    171.77 o 
  16  10   2     5145.96     5353.20    144.43 o 
  17  10   2     7945.34     7898.40    176.67 o 
  18  10   2     1054.33     1314.31    108.60 o 
  19  10   2       15.49       24.86     95.37 o 
  20  10   2     1198.52     1286.09    125.58 o 
 -21  11   2       16.32        0.00    116.38 o 
 -20  11   2     6153.27     6092.28    262.08 o 
 -19  11   2     6056.05     5847.89    204.59 o 
 -18  11   2     9916.35     9821.53    318.20 o 
 -17  11   2     4512.37     5085.54    167.83 o 
 -16  11   2    10752.49    11994.35    199.63 o 
 -15  11   2      131.52        0.00     74.59 o 
 -14  11   2     3985.79     4065.80    111.99 o 
 -13  11   2      506.60      556.05     64.62 o 
 -12  11   2      721.09      868.19     65.93 o 
 -11  11   2     2033.39     2420.63     80.81 o 
 -10  11   2     2315.87     2491.14     67.71 o 
  -9  11   2    12342.35    13696.96    195.48 o 
  -8  11   2    26565.07    29476.11    460.41 o 
  -7  11   2    10775.73    12317.79    175.35 o 
  -6  11   2    19152.74    20032.96    271.87 o 
  -5  11   2     8075.08     7512.52    127.12 o 
  -4  11   2    24130.37    26460.93    364.96 o 
  -3  11   2     5533.20     3976.32     99.73 o 
  -2  11   2     4912.01     5301.37    107.64 o 
  -1  11   2      103.67       56.96     35.88 o 
   0  11   2      393.17      729.18     48.02 o 
   1  11   2     2490.21     2030.28     67.97 o 
   2  11   2      304.24      143.09     39.62 o 
   3  11   2    17374.98    23416.50    285.55 o 
   4  11   2     9106.07    11404.71    195.93 o 
   5  11   2       13.82      117.69     41.61 o 
   6  11   2     6670.41     7995.09    112.14 o 
   7  11   2      258.70      312.21     39.25 o 
   8  11   2     9228.93     9208.26    132.31 o 
   9  11   2    14926.94    16198.20    187.73 o 
  10  11   2    28134.95    30597.39    316.57 o 
  11  11   2     2148.34     2560.71     89.63 o 
  12  11   2    22487.99    23253.98    345.94 o 
  13  11   2     3643.52     3464.92    120.29 o 
  14  11   2     2328.49     2611.58    107.27 o 
  15  11   2      585.32      693.33     79.04 o 
  16  11   2     3550.12     3415.46    145.07 o 
  17  11   2      257.43      499.98    137.54 o 
  18  11   2     5324.98     5504.14    172.06 o 
  19  11   2     1051.77      893.40    139.29 o 
  20  11   2     1280.83     1580.70    137.15 o 
 -21  12   2     4828.87     5181.41    213.15 o 
 -20  12   2       43.42        0.00    124.31 o 
 -19  12   2       77.67       11.81    101.26 o 
 -18  12   2     2532.30     2490.79    120.90 o 
 -17  12   2     5846.00     5905.41    188.20 o 
 -16  12   2    13646.36    12386.18    312.38 o 
 -15  12   2      352.32      292.85     72.45 o 
 -14  12   2     8562.43     8355.84    158.57 o 
 -13  12   2    12169.32    13063.65    203.85 o 
 -12  12   2    15384.15    16410.24    239.74 o 
 -11  12   2     7594.20     7803.77    115.04 o 
 -10  12   2    10432.62    12117.88    153.86 o 
  -9  12   2    20437.66    21057.53    268.83 o 
  -8  12   2     3361.35     3172.71     85.47 o 
  -7  12   2     3419.11     3479.61    103.84 o 
  -6  12   2     2647.54     3311.64    100.87 o 
  -5  12   2     1212.12     1241.42     67.07 o 
  -4  12   2    24740.65    30040.32    357.81 o 
  -3  12   2       95.45      201.19     48.15 o 
  -2  12   2    30489.04    37409.81    400.07 o 
  -1  12   2    28369.98    33739.43    394.90 o 
   0  12   2     5119.76     3920.43     93.00 o 
   1  12   2       10.05        0.00     41.63 o 
   2  12   2    31165.38    32895.54    359.02 o 
   3  12   2     9626.78    10631.73    161.01 o 
   4  12   2     5176.17     6186.16    120.09 o 
   5  12   2     3105.63     4499.76     97.51 o 
   6  12   2     6621.19     8972.84    189.58 o 
   7  12   2     2552.21     1986.98     61.51 o 
   8  12   2     2770.84     3128.29     95.99 o 
   9  12   2       49.71        0.00     41.43 o 
  10  12   2     1380.51     1204.02     58.31 o 
  11  12   2     5941.19     6807.48    112.68 o 
  12  12   2     1304.76     1381.55     87.00 o 
  13  12   2      862.28     1114.99     83.64 o 
  14  12   2      366.38      288.31     73.74 o 
  15  12   2    15307.10    15932.48    272.17 o 
  16  12   2     5541.91     5453.68    173.43 o 
  17  12   2     1419.63     1366.16    176.56 o 
  18  12   2     9889.97    10171.45    237.05 o 
  19  12   2      284.27      168.33    133.14 o 
  20  12   2     1932.39     1910.17    161.91 o 
 -20  13   2      929.51      578.79    123.57 o 
 -19  13   2     4264.09     4429.86    240.94 o 
 -18  13   2     3470.26     3286.41    141.42 o 
 -17  13   2     1797.83     1664.01    113.74 o 
 -16  13   2     3946.27     3270.97    144.55 o 
 -15  13   2      277.72      248.49     88.38 o 
 -14  13   2      107.46       17.19     68.02 o 
 -13  13   2     3025.53     2725.22    109.75 o 
 -12  13   2     4768.99     4683.74    135.13 o 
 -11  13   2      958.06      898.35     58.07 o 
 -10  13   2    14631.34    14672.30    193.80 o 
  -9  13   2      917.84      584.50     69.37 o 
  -8  13   2    11631.71    12689.44    196.89 o 
  -7  13   2     4284.43     4886.47    105.62 o 
  -6  13   2      874.71      531.70     57.97 o 
  -5  13   2     3642.08     3416.90     97.60 o 
  -4  13   2    11640.63    13710.22    252.84 o 
  -3  13   2    19550.71    20441.63    267.07 o 
  -2  13   2    25601.98    30180.02    333.82 o 
  -1  13   2    37949.41    37588.99    477.27 o 
   0  13   2     9220.30     9594.05    141.76 o 
   1  13   2    23688.54    27535.59    311.90 o 
   2  13   2     3061.26     4156.98    126.70 o 
   3  13   2      378.13      288.90     53.18 o 
   4  13   2    13337.19    14292.80    202.60 o 
   5  13   2    17798.45    17518.16    229.92 o 
   6  13   2    19842.99    19166.10    218.08 o 
   7  13   2    13016.08    15074.58    181.40 o 
   8  13   2    16526.89    19164.50    218.98 o 
   9  13   2    24306.47    25546.40    293.91 o 
  10  13   2     3354.41     3419.67     82.46 o 
  11  13   2      425.29      571.72     56.09 o 
  12  13   2      408.54      921.24     57.83 o 
  13  13   2     2522.65     2285.81    103.06 o 
  14  13   2      568.81      340.00     92.50 o 
  15  13   2      415.41      437.48     92.42 o 
  16  13   2     6453.32     6315.55    306.56 o 
  17  13   2     2788.98     2686.82    133.51 o 
  18  13   2     1027.80     1045.04    108.22 o 
  19  13   2     1758.54     2018.32    154.47 o 
 -20  14   2      357.76       53.90    119.04 o 
 -19  14   2      107.86        6.03    112.07 o 
 -18  14   2     1410.77     1134.71    110.27 o 
 -17  14   2      116.61      119.16     90.56 o 
 -16  14   2      732.13      488.75     97.51 o 
 -15  14   2        1.19        0.00     84.49 o 
 -14  14   2     5659.83     6423.49    163.02 o 
 -13  14   2    19259.84    19119.11    308.66 o 
 -12  14   2     1052.09     1110.88     71.84 o 
 -11  14   2      267.73        0.00     49.04 o 
 -10  14   2    20199.78    21622.88    282.33 o 
  -9  14   2    11980.85    12653.88    191.89 o 
  -8  14   2       84.62       28.44     52.57 o 
  -7  14   2     2785.45     2613.14    100.34 o 
  -6  14   2      966.53      913.52     67.10 o 
  -5  14   2      227.29      177.83     59.45 o 
  -4  14   2    11182.82    11002.31    189.93 o 
  -3  14   2     5914.16     5558.05    125.85 o 
  -2  14   2     1674.83     1587.55     59.25 o 
  -1  14   2        3.48      200.56     69.84 o 
   0  14   2      798.17      743.83     56.25 o 
   1  14   2     1553.48     1785.22     82.25 o 
   2  14   2     6896.26     7951.17    134.47 o 
   3  14   2     6753.82     5773.15    123.20 o 
   4  14   2    18157.95    19482.63    261.07 o 
   5  14   2      783.36      701.26     53.13 o 
   6  14   2     5807.40     5670.49    101.31 o 
   7  14   2     4247.18     3728.83     86.29 o 
   8  14   2    21910.83    23064.40    257.39 o 
   9  14   2     1799.14     1544.62     63.03 o 
  10  14   2       87.82      123.88     48.30 o 
  11  14   2      171.34      258.65     55.14 o 
  12  14   2     9325.95     9874.67    173.45 o 
  13  14   2        9.86        0.00     86.98 o 
  14  14   2     5295.39     5387.37    295.89 o 
  15  14   2     7982.55     8246.22    217.46 o 
  16  14   2     3962.29     3995.85    168.52 o 
  17  14   2       66.31        0.00     94.34 o 
  18  14   2     9450.08     9013.20    273.51 o 
  19  14   2      535.69      331.39    166.20 o 
 -19  15   2      428.15      343.82    162.73 o 
 -18  15   2     2770.92     1750.01    185.94 o 
 -17  15   2      396.50      164.70     97.17 o 
 -16  15   2      260.68       92.96     93.12 o 
 -15  15   2     2952.01     3412.02    152.22 o 
 -14  15   2      585.80      937.21    106.52 o 
 -13  15   2     1779.48     1750.99    102.71 o 
 -12  15   2      719.17      580.67     59.19 o 
 -11  15   2      372.11      396.59     60.21 o 
 -10  15   2     3264.76     3205.19    101.85 o 
  -9  15   2      797.02      930.05     70.06 o 
  -8  15   2     1488.73     1424.34     72.21 o 
  -7  15   2     9447.61     9164.69    151.35 o 
  -6  15   2     3790.39     4472.56    118.31 o 
  -5  15   2     6252.40     6376.15    271.52 o 
  -4  15   2       13.05      181.61     64.64 o 
  -3  15   2     4469.19     4251.25    118.25 o 
  -2  15   2    16559.31    17644.11    212.14 o 
  -1  15   2       92.11        0.00     60.22 o 
   0  15   2     5546.06     6051.50    149.77 o 
   1  15   2     5798.18     6836.19    138.66 o 
   2  15   2      984.58      936.98     62.90 o 
   3  15   2      737.16      717.10     65.77 o 
   4  15   2       26.69        0.00     60.10 o 
   5  15   2      723.57      573.66     54.36 o 
   6  15   2    12644.81    12720.51    178.23 o 
   7  15   2    16965.17    17461.49    209.03 o 
   8  15   2    11618.50    12261.36    162.08 o 
   9  15   2     7020.75     7657.85    143.49 o 
  10  15   2    13672.76    14225.51    238.96 o 
  11  15   2     6789.35     6669.90    150.29 o 
  12  15   2      687.97      573.33     70.24 o 
  13  15   2      253.61      164.83     93.01 o 
  14  15   2     3070.97     3456.49    156.85 o 
  15  15   2      180.74      269.40    122.65 o 
  16  15   2      379.82      520.98    127.55 o 
  17  15   2      232.75      321.99    127.69 o 
  18  15   2      116.64      160.43    124.40 o 
  19  15   2        2.65        0.00    159.82 o 
 -19  16   2      832.28     1148.01    204.05 o 
 -18  16   2     3085.74     2896.76    180.88 o 
 -17  16   2      256.11      624.29    177.61 o 
 -16  16   2      200.38      230.45    121.15 o 
 -15  16   2      130.77        0.00    113.41 o 
 -14  16   2     2667.33     2604.48    166.99 o 
 -13  16   2    16225.32    15834.69    331.31 o 
 -12  16   2     1612.10     2112.40     84.82 o 
 -11  16   2      206.09       40.60     58.67 o 
 -10  16   2       44.14        0.00     57.54 o 
  -9  16   2      835.23      626.02     69.70 o 
  -8  16   2      192.82      222.25     59.98 o 
  -7  16   2      668.55      405.71     66.66 o 
  -6  16   2      503.95      595.04     84.18 o 
  -5  16   2     2171.41     2095.78    105.98 o 
  -4  16   2    14646.62    14672.52    241.18 o 
  -3  16   2     2371.83     2129.46     90.28 o 
  -2  16   2     3734.15     3355.60    109.88 o 
  -1  16   2     1367.29     1177.42     92.20 o 
   0  16   2    13683.40    14137.87    217.79 o 
   1  16   2     3753.62     3799.84    108.34 o 
   2  16   2    10229.02     8884.22    160.67 o 
   3  16   2      946.49      904.70     72.63 o 
   4  16   2     1211.75     1105.31     78.26 o 
   5  16   2     3806.96     3892.10     99.99 o 
   6  16   2       26.08      210.72     69.73 o 
   7  16   2     3523.98     3629.52    117.07 o 
   8  16   2      612.28      741.14     74.77 o 
   9  16   2     6712.88     7048.32    161.12 o 
  10  16   2     2486.45     1966.15    153.83 o 
  11  16   2      127.39        0.30     79.95 o 
  12  16   2       45.76        0.00     71.58 o 
  13  16   2     1406.37     1220.19    151.59 o 
  14  16   2     2719.20     2495.17    177.81 o 
  15  16   2      474.60      541.66    143.51 o 
  16  16   2     4764.92     4444.25    222.14 o 
  17  16   2      569.62      426.42    128.25 o 
  18  16   2     2807.83     2331.36    174.17 o 
 -18  17   2     7550.75     7303.53    263.86 o 
 -17  17   2        4.19       62.39    124.33 o 
 -16  17   2     4822.08     5622.86    255.71 o 
 -15  17   2     7331.69     7586.19    266.08 o 
 -14  17   2       24.22        0.00    121.12 o 
 -13  17   2     1050.05     1134.04     89.47 o 
 -12  17   2      920.09      730.23     87.80 o 
 -11  17   2      234.19      129.47     70.03 o 
 -10  17   2     1617.50     1661.27    101.20 o 
  -9  17   2     7691.84     7144.31    150.44 o 
  -8  17   2    11637.02    12036.00    198.08 o 
  -7  17   2      960.36      717.60     92.10 o 
  -6  17   2      114.68      340.37     98.56 o 
  -5  17   2     5557.49     4930.28    182.48 o 
  -4  17   2     2817.97     3756.08    238.50 o 
  -3  17   2    11548.46    12387.10    246.14 o 
  -2  17   2     3405.13     3069.77    154.03 o 
  -1  17   2    14956.36    15592.27    262.55 o 
   0  17   2     5280.83     5528.39    161.92 o 
   1  17   2      677.61      773.43     91.44 o 
   2  17   2      386.33      463.62    101.68 o 
   3  17   2     3858.60     3768.09    126.20 o 
   4  17   2    11429.71    12436.18    281.82 o 
   5  17   2     9595.69     8371.84    195.17 o 
   6  17   2     2158.09     3345.65    182.35 o 
   7  17   2    21669.16    23457.21    363.20 o 
   8  17   2    14858.49    14516.43    245.95 o 
   9  17   2      135.30      157.56     74.82 o 
  10  17   2     3436.27     3540.48    138.98 o 
  11  17   2      902.24      922.86     95.10 o 
  12  17   2    13837.02    13672.55    256.77 o 
  13  17   2      464.72      311.71     93.01 o 
  14  17   2       48.96        0.00    122.84 o 
  15  17   2        5.52       27.46    124.33 o 
  16  17   2       13.63        0.00    148.38 o 
  17  17   2       52.95        0.00    127.86 o 
  18  17   2     1091.57     1142.72    158.45 o 
 -18  18   2      387.82      507.62    151.25 o 
 -17  18   2      792.21      793.10    160.00 o 
 -16  18   2      426.45      671.56    190.23 o 
 -15  18   2     1565.39     1049.77    152.02 o 
 -14  18   2     4522.96     4457.60    218.73 o 
 -13  18   2      205.18       53.93     77.54 o 
 -12  18   2       15.10      156.14     85.20 o 
 -11  18   2     7602.45     6898.92    175.78 o 
 -10  18   2     4682.66     4719.20    130.25 o 
  -9  18   2    11477.67    11411.39    196.09 o 
  -8  18   2     2525.54     2689.52    109.60 o 
  -7  18   2     9442.39     9402.65    215.58 o 
  -6  18   2     2325.61     2917.94    127.22 o 
  -5  18   2      280.15      157.85     96.35 o 
  -4  18   2     1821.07     1967.18    114.53 o 
  -3  18   2      672.58     1004.81     99.18 o 
  -2  18   2      500.34      660.90    109.55 o 
  -1  18   2    11911.22    12150.36    328.25 o 
   0  18   2      446.69     1059.43    112.07 o 
   1  18   2     3917.77     3478.25    336.63 o 
   2  18   2     8383.19     8689.43    234.98 o 
   3  18   2     3343.43     2425.35    106.93 o 
   4  18   2        2.75      358.83     88.30 o 
   5  18   2    14020.98    14147.56    266.76 o 
   6  18   2      366.45      631.35     85.74 o 
   7  18   2       38.43        0.00     80.15 o 
   8  18   2     4223.57     4331.63    143.24 o 
   9  18   2      272.42      160.58     80.95 o 
  10  18   2      130.87       67.05     85.61 o 
  11  18   2     2582.18     2370.49    119.22 o 
  12  18   2      206.27      402.72     87.72 o 
  13  18   2      722.63      779.34     86.27 o 
  14  18   2     6761.96     6506.83    257.45 o 
  15  18   2     3945.73     3882.94    216.06 o 
  16  18   2      902.96      653.32    149.70 o 
  17  18   2       36.45        0.00    141.70 o 
 -17  19   2     2654.34     3118.52    203.29 o 
 -16  19   2      555.27      626.25    144.11 o 
 -15  19   2     7944.05     8643.58    291.00 o 
 -14  19   2       71.62       32.13     69.40 o 
 -13  19   2      155.15       57.19     81.68 o 
 -12  19   2      491.57      660.43     91.63 o 
 -11  19   2      842.76      998.38    102.45 o 
 -10  19   2      482.55      624.00     82.60 o 
  -9  19   2    18933.01    17707.28    284.04 o 
  -8  19   2      473.17      757.11     87.44 o 
  -7  19   2     5857.89     5501.06    172.84 o 
  -6  19   2     1253.52     1203.00    106.87 o 
  -5  19   2     6925.09     7038.09    212.20 o 
  -4  19   2     2554.83     2629.08    146.43 o 
  -3  19   2    10889.22    11923.46    325.82 o 
  -2  19   2    33237.66    32446.28    649.05 o 
  -1  19   2     3852.97     4661.49    528.24 o 
   0  19   2     2391.78     2070.87    211.13 o 
   1  19   2     2181.56     2086.14    230.31 o 
   2  19   2     4652.39     5434.80    235.06 o 
   3  19   2     5189.05     5491.40    184.20 o 
   4  19   2     1905.15     2213.38    117.84 o 
   5  19   2     5611.52     5772.29    268.73 o 
   6  19   2     2822.59     1818.72    103.88 o 
   7  19   2     4482.46     5007.73    150.68 o 
   8  19   2     5481.79     4494.10    147.07 o 
   9  19   2      343.35       53.84     81.13 o 
  10  19   2     7139.61     6940.82    192.37 o 
  11  19   2     2296.47     1805.59    116.31 o 
  12  19   2      198.90      215.38     92.78 o 
  13  19   2        1.22        0.00     79.09 o 
  14  19   2     5683.02     4964.38    167.21 o 
  15  19   2      548.68      882.09    160.67 o 
  16  19   2     1336.54     1582.48    172.25 o 
 -16  20   2     3021.32     3248.05    206.04 o 
 -15  20   2     3093.53     3244.18    203.37 o 
 -14  20   2    11533.27    11062.12    228.25 o 
 -13  20   2     1085.78      924.00    131.35 o 
 -12  20   2     4702.45     4577.35    162.80 o 
 -11  20   2       90.14      133.41     95.21 o 
 -10  20   2      977.34      949.20    112.31 o 
  -9  20   2     1564.51     1608.39    100.70 o 
  -8  20   2     3615.42     4037.27    138.30 o 
  -7  20   2      116.07      130.32     90.78 o 
  -6  20   2     1157.55     1447.22    158.13 o 
  -5  20   2     2980.95     3110.99    413.26 o 
  -4  20   2     1659.22     1469.64    150.22 o 
  -3  20   2     4841.42     4805.48    227.37 o 
  -2  20   2      381.68     1070.44    174.12 o 
  -1  20   2     8589.99     7657.61    327.52 o 
   0  20   2     8478.15     8290.36    330.28 o 
   1  20   2     6466.55     6093.63    342.78 o 
   2  20   2     3119.20     3269.41    197.13 o 
   3  20   2       43.00       74.78    118.29 o 
   4  20   2     1145.50      756.99    113.31 o 
   5  20   2     1551.67     1145.94    119.24 o 
   6  20   2     2084.54     2042.27    142.20 o 
   7  20   2     2456.86     2461.03    119.97 o 
   8  20   2     1583.86     1744.14    110.36 o 
   9  20   2      240.38      337.55     91.14 o 
  10  20   2     1266.16     1359.06    115.50 o 
  11  20   2     3170.87     3113.62    141.03 o 
  12  20   2      864.69      944.08    142.13 o 
  13  20   2      794.92      512.20     95.09 o 
  14  20   2      638.31      575.64     80.95 o 
  15  20   2      147.39      251.13    195.43 o 
  16  20   2     1655.66     1284.00    169.31 o 
 -16  21   2      303.20      831.78    187.68 o 
 -15  21   2     4442.65     4005.46    266.14 o 
 -14  21   2        8.60       45.46     93.13 o 
 -13  21   2     6129.23     6822.96    346.33 o 
 -12  21   2      179.59      131.80    103.19 o 
 -11  21   2      782.59     1111.62    121.10 o 
 -10  21   2      312.96      262.79    158.58 o 
  -9  21   2       44.04        0.00    107.17 o 
  -8  21   2       64.92      102.77    114.06 o 
  -7  21   2      850.17     1165.67    127.09 o 
  -6  21   2     2157.71     1615.40    162.89 o 
  -5  21   2     2818.93     2636.73    253.95 o 
  -4  21   2      377.72      991.31    146.15 o 
  -3  21   2     6168.56     5669.04    239.27 o 
  -2  21   2     1449.13     2146.58    216.20 o 
  -1  21   2     3096.99     3170.47    232.73 o 
   0  21   2      507.48      476.18    170.90 o 
   1  21   2     2495.34     2017.92    213.23 o 
   2  21   2     2269.05     1738.34    352.86 o 
   3  21   2     1367.17     1456.41    151.76 o 
   4  21   2       84.73      278.05    134.82 o 
   5  21   2      689.15      468.45    124.18 o 
   6  21   2        4.66        0.00    103.78 o 
   7  21   2     3395.73     3200.98    145.84 o 
   8  21   2     1750.47     1575.43    160.77 o 
   9  21   2     1283.56     1350.67    132.62 o 
  10  21   2     3361.65     2934.22    158.90 o 
  11  21   2     3195.74     2684.11    154.19 o 
  12  21   2     2281.41     2066.85    128.56 o 
  13  21   2     1684.01     1717.55    141.45 o 
  14  21   2     1842.29     2192.49    115.39 o 
  15  21   2      257.05        0.00    214.06 o 
 -15  22   2      201.32      208.36    262.13 o 
 -14  22   2     1181.56     1128.40    125.23 o 
 -13  22   2      543.42      298.93    116.92 o 
 -12  22   2      179.77      204.94    118.48 o 
 -11  22   2     3078.21     2778.39    176.06 o 
 -10  22   2      214.74      344.26    184.12 o 
  -9  22   2     3179.56     3332.04    169.32 o 
  -8  22   2     2548.05     2284.71    129.91 o 
  -7  22   2      507.94      323.78    137.21 o 
  -6  22   2      270.29       91.67    128.22 o 
  -5  22   2        0.90        0.00    130.16 o 
  -4  22   2     1196.33      775.42    148.52 o 
  -3  22   2     3179.18     2582.15    289.01 o 
  -2  22   2     3067.31     2910.22    247.00 o 
  -1  22   2      619.84      306.82    182.93 o 
   0  22   2     3264.92     2252.79    225.41 o 
   1  22   2     2448.89     1328.11    305.81 o 
   2  22   2     4627.13     4050.91    268.24 o 
   3  22   2       17.14        0.00    175.65 o 
   4  22   2       67.03      330.06    135.00 o 
   5  22   2     7691.20     6973.93    272.85 o 
   6  22   2     4161.63     3911.63    259.96 o 
   7  22   2      224.33       20.47    116.32 o 
   8  22   2       54.96        0.00     98.65 o 
   9  22   2      673.52      327.75    120.37 o 
  10  22   2      489.61      634.04    120.93 o 
  11  22   2     3245.76     2871.46    162.57 o 
  12  22   2      461.83      270.15    110.67 o 
  13  22   2     1006.97      763.87    119.07 o 
  14  22   2      540.71      319.82    128.86 o 
 -14  23   2     3951.26     3099.90    332.34 o 
 -13  23   2      632.79      445.65    128.43 o 
 -12  23   2     2565.08     3016.79    202.54 o 
 -11  23   2      553.05      105.98    129.05 o 
 -10  23   2       70.21        0.00    124.72 o 
  -9  23   2     1350.93     1005.73    151.43 o 
  -8  23   2     3145.78     2994.52    301.73 o 
  -7  23   2      235.72      184.74    133.11 o 
  -6  23   2       14.68      285.05    140.51 o 
  -5  23   2      858.95      923.25    157.27 o 
  -4  23   2     7033.24     6334.36    339.79 o 
  -3  23   2       10.32        0.00    172.25 o 
  -2  23   2      555.71      532.49    189.39 o 
  -1  23   2     1964.10     1512.08    211.45 o 
   0  23   2     5543.65     5015.01    306.29 o 
   1  23   2       53.30       84.40    187.68 o 
   2  23   2      473.44      182.65    189.93 o 
   3  23   2      214.11       73.75    175.65 o 
   4  23   2      608.16      358.61    218.44 o 
   5  23   2      293.34      248.98    143.87 o 
   6  23   2      143.54        0.00    136.39 o 
   7  23   2      190.37      209.39    170.85 o 
   8  23   2        7.79      272.25    122.49 o 
   9  23   2      150.64        0.00    111.56 o 
  10  23   2      276.26      242.08    119.24 o 
  11  23   2      306.47      142.64    115.89 o 
  12  23   2     1610.39     1662.40    143.66 o 
  13  23   2       43.41        0.00    109.19 o 
 -13  24   2     1621.19     2301.02    170.95 o 
 -12  24   2       45.81      315.37    132.22 o 
 -11  24   2      137.84       86.93    133.18 o 
 -10  24   2     1420.86      772.03    149.60 o 
  -9  24   2     1622.16     1386.98    213.23 o 
  -8  24   2       73.38      452.27    157.89 o 
  -7  24   2        9.20        0.00    143.87 o 
  -6  24   2      104.05       28.11    137.97 o 
  -5  24   2      786.07     1330.71    218.62 o 
  -4  24   2      804.99     1390.66    223.22 o 
  -3  24   2      417.01      868.58    268.85 o 
  -2  24   2     1344.80     1187.70    220.96 o 
  -1  24   2      128.21       33.61    189.39 o 
   0  24   2     8857.89     8404.92    392.07 o 
   1  24   2     3831.71     3672.06    277.27 o 
   2  24   2       75.28      449.65    189.93 o 
   3  24   2       54.97      121.41    186.60 o 
   4  24   2     1136.56      750.69    199.44 o 
   5  24   2      159.18        0.00    174.75 o 
   6  24   2     3724.03     3480.60    219.16 o 
   7  24   2     1360.84     1635.44    260.33 o 
   8  24   2     1121.00     1416.01    209.53 o 
   9  24   2      629.53      542.58    152.62 o 
  10  24   2       68.62      137.91    154.25 o 
  11  24   2      428.71      104.95    162.98 o 
  12  24   2      354.78      151.89    119.78 o 
 -12  25   2      485.95      344.99    230.23 o 
 -11  25   2       28.13       88.96    175.47 o 
 -10  25   2     2846.80     3030.38    252.64 o 
  -9  25   2      246.46      181.47    189.39 o 
  -8  25   2     1854.86     1632.28    341.96 o 
  -7  25   2       21.76      335.92    155.13 o 
  -6  25   2     1537.66      908.55    208.47 o 
  -5  25   2     1365.85     1620.11    227.98 o 
  -4  25   2      355.92     1144.56    235.24 o 
  -3  25   2       65.14      221.57    206.70 o 
  -2  25   2     1014.08     1825.50    232.73 o 
  -1  25   2       13.51       71.31    305.81 o 
   0  25   2     1020.49      786.30    213.23 o 
   1  25   2     1056.61     1777.94    241.82 o 
   2  25   2        3.68      135.46    199.44 o 
   3  25   2     1712.69     2441.18    263.74 o 
   4  25   2      308.13      403.50    206.37 o 
   5  25   2       91.28      263.42    195.14 o 
   6  25   2      129.87       37.75    208.36 o 
   7  25   2      266.22      748.91    168.48 o 
   8  25   2      556.57      541.77    198.09 o 
   9  25   2      938.06      548.37    200.94 o 
  10  25   2     1556.93     1280.32    217.23 o 
  11  25   2        7.01        0.00    130.76 o 
 -10  26   2      270.07      223.85    188.67 o 
  -9  26   2      371.81      170.27    188.94 o 
  -8  26   2     1218.96     1895.37    238.28 o 
  -7  26   2       62.43       20.77    208.95 o 
  -6  26   2      372.44      164.19    241.96 o 
  -5  26   2       27.15       84.29    206.70 o 
  -4  26   2      574.22      538.09    201.94 o 
  -3  26   2        1.44      412.89    208.47 o 
  -2  26   2      373.79      481.60    238.60 o 
  -1  26   2     1122.27     1514.76    244.72 o 
   0  26   2     7060.52     6102.46    409.99 o 
   1  26   2      351.90     1200.62    237.63 o 
   2  26   2      765.22      677.21    215.27 o 
   3  26   2      426.67      362.49    339.42 o 
   4  26   2     2733.64     1896.28    239.97 o 
   5  26   2       26.04      241.17    201.61 o 
   6  26   2        3.27        0.00    248.68 o 
   7  26   2      149.12        0.00    157.02 o 
   8  26   2      186.67        0.00    184.83 o 
   9  26   2      278.48       23.36    192.09 o 
  -8  27   2        7.75      105.00    192.09 o 
  -7  27   2      163.67      116.11    206.37 o 
  -6  27   2      996.52      723.65    295.73 o 
  -5  27   2      243.15     1083.72    239.97 o 
  -4  27   2       10.76        0.00    201.61 o 
  -3  27   2     4195.31     3107.65    278.00 o 
  -2  27   2        7.76      269.57    220.96 o 
  -1  27   2      719.67     1394.75    249.21 o 
   0  27   2       29.29      173.07    231.88 o 
   1  27   2      217.08      309.17    215.89 o 
   2  27   2        8.08        0.00    196.85 o 
   3  27   2      109.03       95.78    218.46 o 
   4  27   2       25.41       20.31    213.71 o 
   5  27   2      146.91       70.68    220.65 o 
   6  27   2      122.61      148.17    211.13 o 
   7  27   2     1367.71      309.17    309.17 o 
   8  27   2       23.38      108.27    193.78 o 
  -6  28   2      864.23      893.85    249.48 o 
  -5  28   2      169.61        0.00    366.30 o 
  -4  28   2      886.87     1031.25    241.13 o 
  -3  28   2       11.28        0.00    252.04 o 
  -2  28   2       74.76       26.17    223.22 o 
  -1  28   2      975.88      870.33    247.00 o 
   0  28   2       18.11      156.18    220.04 o 
   1  28   2      638.34     1481.75    253.96 o 
   2  28   2     1622.45      799.69    236.35 o 
   3  28   2      187.55       90.66    208.95 o 
   4  28   2        0.16        0.00    213.87 o 
   5  28   2       42.74      624.65    227.53 o 
  -2  29   2       48.69        0.00    275.57 o 
  -1  29   2        8.26       18.09    222.77 o 
   0  29   2       14.72       50.16    220.04 o 
   1  29   2       77.03      488.15    249.21 o 
 -23   0   3      334.60      672.12    282.29 o 
 -21   0   3     3559.82     3044.69    362.94 o 
 -19   0   3     1319.44     1231.41    275.57 o 
 -17   0   3        1.74        0.00    130.63 o 
 -15   0   3     1263.35     1373.76    158.73 o 
 -13   0   3     4345.30     4113.76    218.62 o 
 -11   0   3      442.57      851.70    141.14 o 
  -9   0   3      710.28      702.41     94.70 o 
  -7   0   3    14429.49    12366.96    423.43 o 
  -5   0   3       18.25        0.00     36.85 o 
  -3   0   3      516.86      235.95     58.45 o 
  -1   0   3      221.61        0.00     22.53 o 
   1   0   3      660.25      338.51     65.53 o 
   3   0   3    14150.77     9985.21    267.04 o 
   5   0   3     2254.62     1567.55    105.78 o 
   7   0   3      764.73      640.37     90.74 o 
   9   0   3      140.57       32.60     39.37 o 
  11   0   3     2631.87     2402.51    194.14 o 
  13   0   3      587.22      557.80     48.12 o 
  15   0   3       19.43        0.00     54.79 o 
  17   0   3     2372.07     2721.41    128.16 o 
  19   0   3      324.30      174.50    225.16 o 
  21   0   3      235.53      247.52    110.33 o 
 -23   1   3      468.06      213.86    182.93 o 
 -22   1   3      277.00      222.69    178.17 o 
 -21   1   3       37.35      217.08    265.49 o 
 -20   1   3     1346.22     1423.30    163.70 o 
 -19   1   3     1391.89     1310.73    131.24 o 
 -18   1   3        0.77        0.00    100.55 o 
 -17   1   3     2201.51     1836.40    128.21 o 
 -16   1   3       16.98       75.98     91.98 o 
 -15   1   3     6378.75     6388.34    194.41 o 
 -14   1   3      168.34       76.96     88.65 o 
 -13   1   3     1624.75     1210.23    134.00 o 
 -12   1   3      206.95       64.32     80.52 o 
 -11   1   3      473.38      359.20     83.43 o 
 -10   1   3    14998.37    13322.65    248.35 o 
  -9   1   3       59.79        0.00     56.98 o 
  -8   1   3       91.52      152.81     47.44 o 
  -7   1   3        1.09       21.76     41.25 o 
  -6   1   3    41684.95    37759.08    643.19 o 
  -5   1   3     4374.32     3818.10     83.78 o 
  -4   1   3       54.07        0.00     37.83 o 
  -3   1   3       47.50        0.00     16.50 o 
  -2   1   3     2591.02     1492.43     55.56 o 
  -1   1   3      866.48      290.32     19.69 o 
   0   1   3     2040.18     1282.12     35.71 o 
   1   1   3      128.88        0.00     21.25 o 
   2   1   3     6411.86     4106.42     96.81 o 
   3   1   3       18.99        3.98     23.39 o 
   4   1   3      187.07        0.00     20.38 o 
   5   1   3      101.97        9.52     20.41 o 
   6   1   3      253.46       65.35     24.36 o 
   7   1   3       99.68       18.97     26.16 o 
   8   1   3      612.60      452.80     29.56 o 
   9   1   3      329.97      164.00     23.91 o 
  10   1   3      716.63      528.79     40.08 o 
  11   1   3       23.89        0.00     31.57 o 
  12   1   3     3288.69     2787.73     71.41 o 
  13   1   3     1669.42     1407.96     50.58 o 
  14   1   3      259.84      262.56     31.87 o 
  15   1   3        1.84        0.00     37.55 o 
  16   1   3     1242.67     1087.98     75.36 o 
  17   1   3      169.04       53.64     55.77 o 
  18   1   3       40.22       21.67     54.54 o 
  19   1   3     1991.94     1818.66     85.22 o 
  20   1   3      191.71      303.17    150.37 o 
  21   1   3     1363.09     1017.44    121.63 o 
  22   1   3      261.00      444.31    131.66 o 
 -23   2   3     1322.06     1043.07    211.45 o 
 -22   2   3        0.00      192.19    175.65 o 
 -21   2   3      296.62      163.51    135.08 o 
 -20   2   3      304.27      101.69    134.05 o 
 -19   2   3     2491.93     2489.46    176.14 o 
 -18   2   3       29.52       30.84    116.91 o 
 -17   2   3        3.83       96.70     89.57 o 
 -16   2   3     4230.16     4439.42    242.51 o 
 -15   2   3     1720.72     1909.49    121.80 o 
 -14   2   3      716.05      737.88     99.77 o 
 -13   2   3     7718.58     7681.11    193.97 o 
 -12   2   3     5616.58     5327.10    161.55 o 
 -11   2   3     7492.38     7963.38    258.05 o 
 -10   2   3     1264.29     1458.05     87.90 o 
  -9   2   3    10324.88     9775.76    161.77 o 
  -8   2   3      439.94      182.38     36.20 o 
  -7   2   3      133.01      145.98     29.86 o 
  -6   2   3      272.87      185.17     33.91 o 
  -5   2   3       18.95        0.00     41.24 o 
  -4   2   3     9644.98     7117.83    209.71 o 
  -3   2   3     4082.24     2272.54     60.32 o 
  -2   2   3     4172.52     2311.01     44.29 o 
  -1   2   3        3.76        0.00     16.35 o 
   0   2   3      586.37      165.42     16.54 o 
   1   2   3     5048.32     3868.36    122.92 o 
   2   2   3      278.81      161.34     23.94 o 
   3   2   3     3164.67     2183.65     57.72 o 
   4   2   3     2928.46     1897.86     44.71 o 
   5   2   3        7.00        0.00     19.84 o 
   6   2   3       47.80       33.11     23.53 o 
   7   2   3     4323.66     3354.76    180.26 o 
   8   2   3     4090.16     2998.74    143.01 o 
   9   2   3       50.07       30.86     25.63 o 
  10   2   3      186.35       34.61     28.64 o 
  11   2   3     1183.14      853.57     42.75 o 
  12   2   3     5173.08     4728.81    175.27 o 
  13   2   3       10.23       12.57     37.43 o 
  14   2   3       16.12       18.35     43.01 o 
  15   2   3      392.65      326.68     53.36 o 
  16   2   3      197.65      139.89     48.74 o 
  17   2   3        8.25        0.00     50.54 o 
  18   2   3      118.55      106.97     55.73 o 
  19   2   3     2035.24     1725.45     97.73 o 
  20   2   3       63.52       30.11    120.29 o 
  21   2   3     1023.13     1078.49    121.00 o 
 -23   3   3        7.79       87.38    177.04 o 
 -22   3   3       52.49      139.40    173.03 o 
 -21   3   3     4092.71     4731.55    244.29 o 
 -20   3   3      479.78      378.77    229.15 o 
 -19   3   3      985.50     1144.94    147.05 o 
 -18   3   3        2.69        0.00    111.07 o 
 -17   3   3     1430.03     1347.16    118.52 o 
 -16   3   3       32.24        0.00     97.72 o 
 -15   3   3       22.58        0.00     88.85 o 
 -14   3   3        0.17        0.00     85.44 o 
 -13   3   3      616.80      506.90     87.10 o 
 -12   3   3     2315.98     1906.49    105.18 o 
 -11   3   3      248.06      358.64     48.86 o 
 -10   3   3      350.20      329.58     49.48 o 
  -9   3   3      550.12      441.28     62.48 o 
  -8   3   3     3492.16     3175.72     68.30 o 
  -7   3   3      105.66      131.92     29.38 o 
  -6   3   3      387.46      301.83     31.35 o 
  -5   3   3       21.26       13.75     23.79 o 
  -4   3   3       12.89        0.00     23.51 o 
  -3   3   3      640.69      652.34     26.72 o 
  -2   3   3    15002.10    10113.07    179.30 o 
  -1   3   3     5322.47     3127.99     42.56 o 
   0   3   3     4975.46     3482.85     54.45 o 
   1   3   3     6296.33     3884.54     83.79 o 
   2   3   3        4.12       89.43     24.69 o 
   3   3   3     1062.90      564.14     33.34 o 
   4   3   3     1549.88     1133.65     46.12 o 
   5   3   3        0.01        3.88     22.82 o 
   6   3   3     2007.17     1449.67     46.21 o 
   7   3   3      915.81      461.16     42.47 o 
   8   3   3      237.92      217.17     31.87 o 
   9   3   3        2.33        0.00     28.71 o 
  10   3   3     2325.49     2094.17     59.26 o 
  11   3   3     3149.94     2634.11     91.26 o 
  12   3   3       82.91       51.54     41.58 o 
  13   3   3     1074.69     1165.20     92.68 o 
  14   3   3     1029.98      863.45     49.20 o 
  15   3   3     3063.78     3172.42     92.12 o 
  16   3   3        5.84      104.00     68.88 o 
  17   3   3       74.37       29.77     77.61 o 
  18   3   3      737.97      756.43     78.58 o 
  19   3   3      288.81      230.91     72.84 o 
  20   3   3      834.38     1012.72    209.55 o 
  21   3   3     1624.53     1591.18    103.40 o 
 -22   4   3      235.40      307.41    180.41 o 
 -21   4   3     1148.45     1282.09    159.91 o 
 -20   4   3      503.17      447.41    134.58 o 
 -19   4   3       22.79        0.00    110.36 o 
 -18   4   3     4714.76     5891.01    237.02 o 
 -17   4   3      151.28       50.29    105.74 o 
 -16   4   3        3.97      113.88     91.86 o 
 -15   4   3      714.59      599.40     97.20 o 
 -14   4   3     3821.11     3801.19    155.35 o 
 -13   4   3      233.11      120.52     54.91 o 
 -12   4   3     1876.21     1694.67     84.59 o 
 -11   4   3      173.32       26.73     50.10 o 
 -10   4   3     1862.36     1820.40     59.13 o 
  -9   4   3       13.36        0.00     30.95 o 
  -8   4   3     3859.47     3638.66     76.66 o 
  -7   4   3      616.57      769.91     40.25 o 
  -6   4   3     1445.74     1071.70     56.17 o 
  -5   4   3      495.40      161.43     23.76 o 
  -4   4   3     9433.50     8002.06    103.43 o 
  -3   4   3    14045.19    10393.50    201.32 o 
  -2   4   3       30.15        0.00     22.19 o 
  -1   4   3       36.40       17.37     18.94 o 
   0   4   3    27727.72    19030.11    196.32 o 
   1   4   3     3102.46     1932.76     41.52 o 
   2   4   3      159.89      110.03     27.82 o 
   3   4   3      611.88      433.54     33.33 o 
   4   4   3       74.87        0.00     27.67 o 
   5   4   3     1522.19     1265.25     35.46 o 
   6   4   3       85.25       20.52     20.71 o 
   7   4   3     1651.96      999.37     45.35 o 
   8   4   3        2.00        0.00     30.01 o 
   9   4   3     1969.72     1813.69     61.74 o 
  10   4   3     2506.90     2190.21     71.01 o 
  11   4   3      718.35      668.16     48.03 o 
  12   4   3     1532.72     1110.84     99.96 o 
  13   4   3     2098.81     1915.40     81.05 o 
  14   4   3     1603.82     1352.65     83.17 o 
  15   4   3     2915.80     2741.96    137.14 o 
  16   4   3     2285.42     2029.74    169.79 o 
  17   4   3     2623.48     2846.24    118.53 o 
  18   4   3        2.42        0.00     69.89 o 
  19   4   3      387.45      432.49     86.34 o 
  20   4   3      453.28      555.52     97.01 o 
  21   4   3      258.65      280.52     97.01 o 
 -22   5   3     1803.57     1538.84    157.25 o 
 -21   5   3      352.00      466.13     82.85 o 
 -20   5   3     3605.44     4074.61    325.51 o 
 -19   5   3      250.42      252.63     71.65 o 
 -18   5   3      792.67      749.68    111.48 o 
 -17   5   3       18.13        0.00     63.51 o 
 -16   5   3      392.19      370.82     79.22 o 
 -15   5   3      671.48      510.89     74.58 o 
 -14   5   3       17.69       68.72     45.30 o 
 -13   5   3      687.44      458.36     50.13 o 
 -12   5   3     5125.75     5338.73     99.44 o 
 -11   5   3      667.06      709.28     38.52 o 
 -10   5   3     6498.86     6296.23    125.74 o 
  -9   5   3       14.91        8.35     25.42 o 
  -8   5   3    11011.20     9831.62    142.08 o 
  -7   5   3      155.53       47.74     22.92 o 
  -6   5   3       96.63        0.00     21.25 o 
  -5   5   3     1464.38      715.98     27.66 o 
  -4   5   3     1381.87     1510.66     70.70 o 
  -3   5   3       29.29        0.00     31.86 o 
  -2   5   3        2.70        0.00     25.80 o 
  -1   5   3     3202.61     1561.50     36.76 o 
   0   5   3     4603.62     3958.47     55.03 o 
   1   5   3    19615.42    14108.79    154.15 o 
   2   5   3    26097.46    21918.61    312.91 o 
   3   5   3     1103.74      790.99     44.03 o 
   4   5   3      968.53      868.81     35.15 o 
   5   5   3     1014.33      478.84     26.89 o 
   6   5   3       70.66       10.97     21.66 o 
   7   5   3      989.28      965.49     37.66 o 
   8   5   3      683.67      435.46     36.78 o 
   9   5   3     3160.04     2900.80     73.50 o 
  10   5   3        3.23       42.09     38.77 o 
  11   5   3      291.83      172.03     46.09 o 
  12   5   3      295.27      132.36     47.88 o 
  13   5   3       98.89       15.56     66.33 o 
  14   5   3     2391.50     2459.60     93.06 o 
  15   5   3      643.54      610.04     60.01 o 
  16   5   3     1597.91     1454.87    150.92 o 
  17   5   3      680.05      575.35     78.13 o 
  18   5   3       58.86       53.18     75.14 o 
  19   5   3      264.91      149.78     77.96 o 
  20   5   3       53.15        0.00     95.07 o 
  21   5   3     1385.08     1250.27    104.85 o 
 -22   6   3       48.45       19.49     68.95 o 
 -21   6   3      617.69      445.06     71.08 o 
 -20   6   3      164.52       25.52     62.91 o 
 -19   6   3     1428.69     1449.98     96.96 o 
 -18   6   3      891.56      577.99     62.84 o 
 -17   6   3        0.57        0.00     51.24 o 
 -16   6   3     2551.14     2389.55    100.46 o 
 -15   6   3      704.94      539.07     55.92 o 
 -14   6   3     2875.54     2612.74    130.97 o 
 -13   6   3        2.16        0.00     41.10 o 
 -12   6   3     7788.19     7582.70    113.28 o 
 -11   6   3     1049.17     1081.85     46.65 o 
 -10   6   3     1099.60      809.90     53.99 o 
  -9   6   3      431.82      323.99     32.06 o 
  -8   6   3     3392.16     3192.50     94.31 o 
  -7   6   3     4274.36     3098.93     78.89 o 
  -6   6   3    28096.44    24196.22    270.23 o 
  -5   6   3      726.03      475.33     27.73 o 
  -4   6   3     2241.43     2257.17     60.08 o 
  -3   6   3     1006.69      707.18     46.37 o 
  -2   6   3    10671.54     8803.03    104.52 o 
  -1   6   3     5779.28     4580.40     69.30 o 
   0   6   3     3312.55     2034.15     45.28 o 
   1   6   3    18959.99    14114.96    152.08 o 
   2   6   3     6052.28     5414.90     83.41 o 
   3   6   3     6253.05     6237.41     98.12 o 
   4   6   3      411.98      309.04     37.83 o 
   5   6   3      547.63      355.00     29.85 o 
   6   6   3      103.07      139.76     27.66 o 
   7   6   3        4.67       23.83     23.66 o 
   8   6   3     5748.63     5562.64     80.16 o 
   9   6   3     1759.18     1499.76     54.13 o 
  10   6   3      183.03      169.51     42.68 o 
  11   6   3     1171.61      935.13     52.76 o 
  12   6   3     1102.49      978.11     95.76 o 
  13   6   3     2142.35     2391.22     95.29 o 
  14   6   3        4.33        0.00     58.42 o 
  15   6   3     1314.84     1033.69     76.76 o 
  16   6   3       19.61        0.00     58.53 o 
  17   6   3     1298.67     1014.83     88.07 o 
  18   6   3      290.53      241.51    122.23 o 
  19   6   3      909.28      739.79     90.87 o 
  20   6   3     2802.39     2846.32    139.71 o 
  21   6   3      158.79      335.50    103.96 o 
 -22   7   3      231.43      181.05     76.76 o 
 -21   7   3      209.56      292.91     74.73 o 
 -20   7   3       35.67        0.00     65.92 o 
 -19   7   3     2678.96     2838.65    109.55 o 
 -18   7   3     1160.44     1030.96     76.49 o 
 -17   7   3      112.56       37.46     59.38 o 
 -16   7   3      141.27      181.15     60.19 o 
 -15   7   3       43.87        0.00     54.51 o 
 -14   7   3     1208.62      980.08     57.57 o 
 -13   7   3        0.84        0.00     45.30 o 
 -12   7   3     3790.62     3824.91     81.02 o 
 -11   7   3     2496.07     2149.61     84.78 o 
 -10   7   3    10561.35    10160.92    134.60 o 
  -9   7   3      449.52      315.51     34.30 o 
  -8   7   3     3727.83     3968.69     70.74 o 
  -7   7   3     3379.24     2692.14    100.21 o 
  -6   7   3    23716.33    21145.57    217.93 o 
  -5   7   3       83.42        0.00     24.55 o 
  -4   7   3      567.66      572.28     41.16 o 
  -3   7   3      392.22      336.62     39.94 o 
  -2   7   3      356.90      112.41     25.58 o 
  -1   7   3     6659.63     4695.66     90.45 o 
   0   7   3    18401.37    17453.46    160.46 o 
   1   7   3      365.83      509.22     34.27 o 
   2   7   3      308.22      625.61     36.80 o 
   3   7   3     1015.28      595.09     43.30 o 
   4   7   3     2874.91     3018.05     64.09 o 
   5   7   3     3066.62     3184.78     59.60 o 
   6   7   3     1570.12      946.79     40.89 o 
   7   7   3     1475.96     1062.07     52.07 o 
   8   7   3     1010.68     1062.51     41.38 o 
   9   7   3      105.73       60.63     42.57 o 
  10   7   3      661.77      631.16     60.72 o 
  11   7   3      238.46      236.35     46.98 o 
  12   7   3     3334.16     3467.45    118.36 o 
  13   7   3      233.81      113.97     60.41 o 
  14   7   3     4332.88     4320.19    120.40 o 
  15   7   3      554.56      439.72     65.60 o 
  16   7   3     4418.15     4302.58    177.54 o 
  17   7   3      249.97      210.09     62.92 o 
  18   7   3     1229.17     1078.70     98.23 o 
  19   7   3     1099.78     1023.50     99.81 o 
  20   7   3      155.43      261.79    117.48 o 
  21   7   3     1710.98     1742.50    174.62 o 
 -22   8   3       36.57        0.00    118.43 o 
 -21   8   3        1.17        0.00     83.48 o 
 -20   8   3     2682.62     2621.48    140.73 o 
 -19   8   3     1175.92     1135.59     85.34 o 
 -18   8   3     7150.30     7712.38    169.43 o 
 -17   8   3       30.50      142.37     64.99 o 
 -16   8   3     4537.83     4692.74    128.96 o 
 -15   8   3       28.44        0.00     48.55 o 
 -14   8   3      411.10      282.98     53.73 o 
 -13   8   3     2444.24     2599.75     87.80 o 
 -12   8   3      552.15      557.94     48.42 o 
 -11   8   3     5148.32     4314.53     86.38 o 
 -10   8   3     1536.79     1327.40     52.50 o 
  -9   8   3       17.42        0.00     26.73 o 
  -8   8   3      132.29       44.92     32.75 o 
  -7   8   3     1955.40     1224.79     47.89 o 
  -6   8   3     2265.26     2211.86     61.29 o 
  -5   8   3        5.43        0.00     30.67 o 
  -4   8   3     5656.27     4895.25    195.14 o 
  -3   8   3     2618.46     2388.79    105.13 o 
  -2   8   3    10863.01    10740.60    125.13 o 
  -1   8   3     1301.85     1176.42     54.17 o 
   0   8   3     6381.66     5996.53    123.24 o 
   1   8   3    10958.41     9891.94    127.95 o 
   2   8   3      235.91      302.48     35.92 o 
   3   8   3      433.69      644.46     46.41 o 
   4   8   3     1372.44     1105.44     55.85 o 
   5   8   3      239.15      138.62     29.44 o 
   6   8   3    12142.47    11899.02    149.67 o 
   7   8   3     1785.86     1464.82     57.54 o 
   8   8   3     2824.06     2123.56     90.50 o 
   9   8   3       35.36        0.00     33.42 o 
  10   8   3    14728.86    14998.58    212.54 o 
  11   8   3     1169.82     1307.78     70.64 o 
  12   8   3      963.25      776.14     78.96 o 
  13   8   3      625.26      508.49     67.92 o 
  14   8   3        4.39        0.00     62.26 o 
  15   8   3     5037.52     4976.12    133.31 o 
  16   8   3      861.75      831.40     76.91 o 
  17   8   3      206.18      229.17     68.50 o 
  18   8   3     1805.91     1496.85    107.88 o 
  19   8   3      727.73      535.99     91.33 o 
  20   8   3      948.58     1040.98    124.41 o 
  21   8   3       26.39        0.00     87.83 o 
 -22   9   3      862.11      691.03    105.23 o 
 -21   9   3       14.23        0.00     85.60 o 
 -20   9   3      252.00       40.36    133.07 o 
 -19   9   3       80.96        0.00     75.84 o 
 -18   9   3     2028.47     1790.82     96.34 o 
 -17   9   3     1422.91     1723.50    137.30 o 
 -16   9   3      356.65      162.20     58.99 o 
 -15   9   3      329.53      353.98     57.11 o 
 -14   9   3      140.16       70.83     51.88 o 
 -13   9   3     2874.83     2755.43     93.12 o 
 -12   9   3     2086.77     2097.65     76.66 o 
 -11   9   3       31.75        0.00     44.48 o 
 -10   9   3     3689.65     3633.73     87.63 o 
  -9   9   3       71.85       83.06     32.41 o 
  -8   9   3     5881.17     5199.99     96.12 o 
  -7   9   3     1600.76     1605.09     51.16 o 
  -6   9   3      350.42       86.16     27.65 o 
  -5   9   3     2939.78     2502.79     72.33 o 
  -4   9   3      483.01      440.97     50.38 o 
  -3   9   3     2535.67     2614.81     85.39 o 
  -2   9   3     3594.26     3343.76     65.66 o 
  -1   9   3      966.08      916.86     39.67 o 
   0   9   3     5749.46     5856.92     94.94 o 
   1   9   3      500.82      455.81     38.65 o 
   2   9   3     8737.79     7136.69    121.45 o 
   3   9   3       63.07        0.00     40.37 o 
   4   9   3     9133.36     8726.99    143.79 o 
   5   9   3     2372.38     2470.76     59.45 o 
   6   9   3     2217.85     1964.04     94.47 o 
   7   9   3     4602.94     4621.42     79.39 o 
   8   9   3       30.81       86.44     30.75 o 
   9   9   3     6047.23     5754.08     97.43 o 
  10   9   3     1093.38      967.29     52.07 o 
  11   9   3      807.66      858.02     61.84 o 
  12   9   3     1519.71     1339.81     70.87 o 
  13   9   3     2298.96     2193.89     96.53 o 
  14   9   3     3619.50     3407.13    120.56 o 
  15   9   3     1806.52     1732.21    105.71 o 
  16   9   3      300.47      202.24     71.09 o 
  17   9   3     1109.60      947.32     81.61 o 
  18   9   3     1196.65     1049.57    126.42 o 
  19   9   3      114.08       60.46     86.74 o 
  20   9   3      644.36      659.25    180.73 o 
 -21  10   3     2732.54     2678.89    149.83 o 
 -20  10   3       52.42        0.00     91.46 o 
 -19  10   3      378.23      275.77     94.07 o 
 -18  10   3     3039.24     2709.14    204.48 o 
 -17  10   3     1423.25     1368.77     77.35 o 
 -16  10   3       17.96        0.00     78.65 o 
 -15  10   3       79.73        4.08     55.79 o 
 -14  10   3     4650.54     4784.75    116.36 o 
 -13  10   3      122.49      207.00     55.59 o 
 -12  10   3      632.66      596.26     59.62 o 
 -11  10   3       93.38        0.00     47.06 o 
 -10  10   3     1317.57     1214.49     52.65 o 
  -9  10   3      805.67      788.53     47.36 o 
  -8  10   3     8430.50     8696.76    136.21 o 
  -7  10   3    16304.50    14551.06    284.55 o 
  -6  10   3    16437.24    17613.97    241.66 o 
  -5  10   3     6148.65     5924.95    108.63 o 
  -4  10   3    22543.11    20714.54    300.66 o 
  -3  10   3      114.40       86.44     47.09 o 
  -2  10   3    14405.87    13816.09    159.34 o 
  -1  10   3      515.37      322.17     35.05 o 
   0  10   3     9232.32     8772.87    117.01 o 
   1  10   3      130.42       28.01     35.50 o 
   2  10   3     8921.39     8449.75    128.83 o 
   3  10   3     1606.02     1377.01     60.67 o 
   4  10   3     5224.69     4967.23    100.87 o 
   5  10   3     2978.87     2320.46    102.64 o 
   6  10   3     2411.22     2267.39     75.95 o 
   7  10   3     2334.60     2643.43     66.01 o 
   8  10   3     3421.70     3300.16     77.89 o 
   9  10   3     4952.87     4402.23     92.66 o 
  10  10   3     8694.70     9064.38    130.07 o 
  11  10   3     6165.53     6189.96    127.57 o 
  12  10   3      861.09      786.72     65.27 o 
  13  10   3     7396.82     7591.89    164.79 o 
  14  10   3      220.45      126.81     67.51 o 
  15  10   3      643.39      582.03     76.79 o 
  16  10   3       25.01        0.00     70.05 o 
  17  10   3     2458.09     2505.27    157.78 o 
  18  10   3     1154.33     1122.58    108.03 o 
  19  10   3      155.86      178.00    144.93 o 
  20  10   3     1553.56     1750.61    222.64 o 
 -21  11   3      340.17      272.95    114.68 o 
 -20  11   3     2717.07     3391.92    268.78 o 
 -19  11   3      245.15      349.50    101.26 o 
 -18  11   3        0.63        0.00     89.94 o 
 -17  11   3       83.47        0.00     66.75 o 
 -16  11   3      479.87      529.79     78.98 o 
 -15  11   3     1713.23     1571.57     79.50 o 
 -14  11   3     4042.60     4133.69    113.30 o 
 -13  11   3     3767.12     3543.91    106.01 o 
 -12  11   3     6182.29     5991.67    126.32 o 
 -11  11   3     2839.67     2784.59     96.81 o 
 -10  11   3     6989.96     6922.94    114.47 o 
  -9  11   3     1252.14      799.52     50.50 o 
  -8  11   3     5272.20     5867.20    134.64 o 
  -7  11   3        0.94       56.25     41.03 o 
  -6  11   3    18816.62    16734.96    219.64 o 
  -5  11   3      138.23        0.00     45.94 o 
  -4  11   3    11311.18    11133.57    248.48 o 
  -3  11   3     6896.01     6563.37    145.78 o 
  -2  11   3     1208.54      830.44     53.78 o 
  -1  11   3     1136.19      890.35     57.40 o 
   0  11   3     3449.47     2770.96     79.91 o 
   1  11   3    13281.96    12963.21    178.13 o 
   2  11   3     9285.38     8874.17    137.69 o 
   3  11   3     5880.48     6519.38    178.32 o 
   4  11   3    13387.41    12161.30    175.71 o 
   5  11   3     1455.42      920.57     44.20 o 
   6  11   3     9342.96     7871.18    112.68 o 
   7  11   3     1124.36     1144.05     49.86 o 
   8  11   3     2802.04     2711.48     74.77 o 
   9  11   3      446.29      381.67     49.43 o 
  10  11   3      556.82      538.23     67.37 o 
  11  11   3      801.16      884.92     54.03 o 
  12  11   3     1200.10     1405.89    102.95 o 
  13  11   3       21.67        9.73     65.21 o 
  14  11   3     1348.27     1251.22    115.26 o 
  15  11   3      240.49      387.06     76.47 o 
  16  11   3     3435.79     3658.14    135.18 o 
  17  11   3     6557.04     7455.79    179.07 o 
  18  11   3     3956.56     3965.14    165.89 o 
  19  11   3      825.39      816.49    154.43 o 
  20  11   3       44.47        0.00    105.86 o 
 -21  12   3     1156.55      936.06    122.82 o 
 -20  12   3     2497.54     2353.56    146.67 o 
 -19  12   3     2224.47     2285.31    145.31 o 
 -18  12   3     3670.60     4084.10    150.23 o 
 -17  12   3      640.85      689.80     90.33 o 
 -16  12   3    11002.66    11174.79    214.16 o 
 -15  12   3     3142.71     2795.80    117.50 o 
 -14  12   3     1840.17     1740.67     91.08 o 
 -13  12   3      186.38      239.46     68.11 o 
 -12  12   3     5000.14     4785.53    133.04 o 
 -11  12   3     1582.48     1573.74     61.60 o 
 -10  12   3     1477.90     1260.37     65.40 o 
  -9  12   3     6472.07     6377.09    123.14 o 
  -8  12   3     1251.86     1220.97     61.23 o 
  -7  12   3     3307.26     2695.52     82.62 o 
  -6  12   3     7531.79     6804.44    136.99 o 
  -5  12   3    22063.88    22402.20    322.12 o 
  -4  12   3     5174.04     5358.51    130.75 o 
  -3  12   3     1314.03      897.29     62.31 o 
  -2  12   3    40283.04    39967.64    667.78 o 
  -1  12   3      816.32      759.64     47.40 o 
   0  12   3     6191.03     6346.37    117.41 o 
   1  12   3      115.31       20.52     49.41 o 
   2  12   3     4035.26     3844.04     95.82 o 
   3  12   3     1437.10     1679.10     79.11 o 
   4  12   3    13053.80    12954.64    186.55 o 
   5  12   3     1370.98     1157.45     69.14 o 
   6  12   3     6387.92     6642.05    105.87 o 
   7  12   3     4492.33     3957.43    132.17 o 
   8  12   3    11190.96    11706.85    173.52 o 
   9  12   3     3829.58     4146.50    108.54 o 
  10  12   3     6581.65     7080.85    112.03 o 
  11  12   3     3644.85     4035.15     99.98 o 
  12  12   3    12553.70    13549.93    237.32 o 
  13  12   3     1042.73      980.45     82.76 o 
  14  12   3       85.20       50.63     73.34 o 
  15  12   3     3008.63     2884.16    126.28 o 
  16  12   3       46.99       42.48     85.00 o 
  17  12   3        0.23        0.00     86.73 o 
  18  12   3     2343.59     2437.51    168.80 o 
  19  12   3      388.44      264.01    112.99 o 
  20  12   3      522.91      321.93    119.52 o 
 -20  13   3      757.80      566.80    119.92 o 
 -19  13   3       18.08       31.82    108.15 o 
 -18  13   3       13.21        0.00     83.29 o 
 -17  13   3     3011.25     3010.99    136.07 o 
 -16  13   3      403.44      397.80     92.04 o 
 -15  13   3     2414.89     2165.97    104.44 o 
 -14  13   3      337.91      248.60     72.15 o 
 -13  13   3     8547.61     8700.15    197.23 o 
 -12  13   3      553.82      632.40     65.63 o 
 -11  13   3     2204.22     2019.37     72.10 o 
 -10  13   3    12956.30    13443.99    184.40 o 
  -9  13   3     5345.85     5257.57    148.45 o 
  -8  13   3    13066.16    12340.79    180.93 o 
  -7  13   3      473.71      476.09     54.71 o 
  -6  13   3      114.67       14.28     50.54 o 
  -5  13   3       10.94        0.00     53.18 o 
  -4  13   3      219.48        0.00     54.03 o 
  -3  13   3     1037.46     1065.54     69.86 o 
  -2  13   3      365.81      297.97     54.17 o 
  -1  13   3      628.73      501.75     51.14 o 
   0  13   3       21.14        0.00     47.37 o 
   1  13   3     3823.44     3843.38     95.18 o 
   2  13   3    10662.78    10007.42    149.02 o 
   3  13   3    14868.39    13633.91    196.38 o 
   4  13   3    12132.64    12340.62    186.32 o 
   5  13   3    12019.91    12086.38    198.97 o 
   6  13   3    11617.59    11732.65    152.85 o 
   7  13   3     7025.97     6714.98    109.41 o 
   8  13   3     2585.24     1953.93     76.76 o 
   9  13   3     2149.59     2364.08     75.16 o 
  10  13   3       31.24        0.00     49.32 o 
  11  13   3     4916.35     4820.79    111.95 o 
  12  13   3     4017.68     4382.17    181.86 o 
  13  13   3        1.89        0.00     71.91 o 
  14  13   3     2572.40     2944.25    148.43 o 
  15  13   3      119.53       51.92     90.66 o 
  16  13   3      444.19      605.52    101.29 o 
  17  13   3     1674.11     1622.70    117.51 o 
  18  13   3     3466.39     3619.07    161.65 o 
  19  13   3     1188.19      737.47    171.58 o 
 -20  14   3     1672.09     1332.86    144.36 o 
 -19  14   3     2895.16     2900.06    166.72 o 
 -18  14   3     3339.33     3108.13    143.95 o 
 -17  14   3      366.68      229.62     91.14 o 
 -16  14   3     6469.94     6368.01    193.69 o 
 -15  14   3     6603.87     6974.55    197.23 o 
 -14  14   3     2171.74     2496.81    111.36 o 
 -13  14   3     1980.67     1922.53    100.24 o 
 -12  14   3      321.35      321.93     52.51 o 
 -11  14   3     7066.54     6136.85    118.59 o 
 -10  14   3      292.54      277.38     58.81 o 
  -9  14   3        8.19        0.00     56.75 o 
  -8  14   3     2870.19     2944.23     91.08 o 
  -7  14   3    11058.80    10812.05    163.67 o 
  -6  14   3      290.21      159.10     61.40 o 
  -5  14   3    18660.80    19301.25    280.02 o 
  -4  14   3    13463.51    13357.63    214.59 o 
  -3  14   3    12536.33    12534.24    210.28 o 
  -2  14   3     7610.04     7673.75    142.88 o 
  -1  14   3     4365.29     3883.97    134.01 o 
   0  14   3    14346.56    14179.82    302.33 o 
   1  14   3     1697.36     1319.75     72.27 o 
   2  14   3     8486.01     7840.39    199.10 o 
   3  14   3     2093.34     1793.96     77.88 o 
   4  14   3      294.49      319.03     60.31 o 
   5  14   3      248.61       66.27     47.87 o 
   6  14   3     6894.95     7336.74    118.64 o 
   7  14   3       48.45      196.44     46.06 o 
   8  14   3     3971.52     4341.87     93.12 o 
   9  14   3      271.73      301.41     53.98 o 
  10  14   3    12236.54    12580.59    182.09 o 
  11  14   3     2944.98     3182.53    110.73 o 
  12  14   3     1464.43     1190.29     94.68 o 
  13  14   3     3685.25     4034.72    161.55 o 
  14  14   3     1482.65     1200.48    110.96 o 
  15  14   3      129.38       41.55     95.87 o 
  16  14   3       59.34        0.00     90.91 o 
  17  14   3      120.01        0.00    117.16 o 
  18  14   3     1025.55      811.92    177.75 o 
  19  14   3      427.37      443.05    198.27 o 
 -19  15   3       73.66        0.00    111.31 o 
 -18  15   3     1239.48      760.12    133.80 o 
 -17  15   3     3908.18     4121.83    168.11 o 
 -16  15   3     1232.93     1237.32    114.49 o 
 -15  15   3     1120.73     1073.74    110.15 o 
 -14  15   3     1401.92     1267.19     96.29 o 
 -13  15   3    17014.76    17066.89    291.66 o 
 -12  15   3      772.30      557.69     61.92 o 
 -11  15   3     1588.61     1408.92    104.91 o 
 -10  15   3       97.27      139.54     59.60 o 
  -9  15   3     3746.58     3510.08    109.49 o 
  -8  15   3      287.08       66.97     56.56 o 
  -7  15   3     2301.91     2150.09     84.20 o 
  -6  15   3      590.33      616.62     72.11 o 
  -5  15   3     1125.08      992.52     81.16 o 
  -4  15   3       16.00        0.00     72.14 o 
  -3  15   3     5657.53     5561.05    186.35 o 
  -2  15   3    17763.18    16951.03    279.51 o 
  -1  15   3     6946.34     7029.52    169.68 o 
   0  15   3     3361.15     3747.93     97.34 o 
   1  15   3     8551.76     8136.69    150.27 o 
   2  15   3     8981.73     9498.14    164.74 o 
   3  15   3     2566.78     2766.12    133.88 o 
   4  15   3     6143.37     6142.89    134.02 o 
   5  15   3     5371.06     5867.96    238.46 o 
   6  15   3    24407.15    23438.38    263.13 o 
   7  15   3    11600.37    11627.98    160.81 o 
   8  15   3     1457.01     1559.11     63.00 o 
   9  15   3     4129.43     4193.57    112.27 o 
  10  15   3      903.49      694.79     76.44 o 
  11  15   3      192.84        0.00     65.13 o 
  12  15   3     3956.71     4131.90    124.53 o 
  13  15   3       39.18        0.00     86.78 o 
  14  15   3      450.10      519.32    129.77 o 
  15  15   3     4929.21     4976.38    215.10 o 
  16  15   3     6942.05     7017.74    255.25 o 
  17  15   3     1252.37     1250.46    147.32 o 
  18  15   3     1585.96     1284.76    147.18 o 
 -19  16   3     2501.60     2645.64    175.96 o 
 -18  16   3     3319.62     2619.74    174.76 o 
 -17  16   3     3420.81     4381.48    209.52 o 
 -16  16   3     4581.78     5088.13    267.68 o 
 -15  16   3     5974.59     5464.80    459.53 o 
 -14  16   3      489.10      744.45    148.54 o 
 -13  16   3    12638.58    13185.21    214.55 o 
 -12  16   3      453.70      551.64     66.03 o 
 -11  16   3      685.90      632.41     76.94 o 
 -10  16   3     1636.08     1305.66     78.29 o 
  -9  16   3     3561.60     3368.85    101.77 o 
  -8  16   3    11900.50    11706.28    191.25 o 
  -7  16   3     8259.21     8515.26    175.31 o 
  -6  16   3      206.73      198.90    105.92 o 
  -5  16   3    27184.92    27182.06    410.27 o 
  -4  16   3      495.24      565.03     86.73 o 
  -3  16   3    22908.15    22585.18    304.76 o 
  -2  16   3      923.44      726.69     76.26 o 
  -1  16   3     7440.89     8183.55    163.92 o 
   0  16   3      239.34      152.97     57.77 o 
   1  16   3      938.54     1067.77     73.87 o 
   2  16   3     1483.01     1612.29     82.33 o 
   3  16   3     1193.93     1175.44     75.85 o 
   4  16   3     4648.60     4893.10    132.25 o 
   5  16   3      141.82      140.40     70.99 o 
   6  16   3    17330.41    18994.66    247.43 o 
   7  16   3    11624.55    10879.44    162.75 o 
   8  16   3    10695.25    11973.49    215.72 o 
   9  16   3     6025.64     7004.90    163.15 o 
  10  16   3     5603.82     5829.59    160.16 o 
  11  16   3     2160.07     2381.00    112.35 o 
  12  16   3     8763.69     8852.07    191.76 o 
  13  16   3     5348.12     5808.54    144.48 o 
  14  16   3      152.07      239.84    125.69 o 
  15  16   3      400.12      254.90    216.92 o 
  16  16   3       60.53        0.00    120.55 o 
  17  16   3      187.34      241.96    240.80 o 
  18  16   3       93.09        0.00    125.52 o 
 -18  17   3      441.87      468.79    134.70 o 
 -17  17   3      129.94      208.97    125.96 o 
 -16  17   3      555.17      164.40    129.93 o 
 -15  17   3      948.64     1044.49    239.85 o 
 -14  17   3     2948.85     2496.07    168.46 o 
 -13  17   3       48.13        0.00     78.32 o 
 -12  17   3     1101.44      987.84     81.90 o 
 -11  17   3    16980.65    17897.35    277.52 o 
 -10  17   3    10314.74    10961.07    187.54 o 
  -9  17   3    10459.72    11763.19    211.18 o 
  -8  17   3     3157.12     3328.77    142.78 o 
  -7  17   3    15320.20    15850.64    285.23 o 
  -6  17   3      869.26      658.98    135.82 o 
  -5  17   3        0.92      209.86     91.45 o 
  -4  17   3     8861.45     8097.63    244.51 o 
  -3  17   3     3086.97     2908.00    173.40 o 
  -2  17   3    10446.33     9500.03    197.70 o 
  -1  17   3     2861.01     2731.29    168.95 o 
   0  17   3     6585.67     6323.96    174.95 o 
   1  17   3     1605.48     1853.43     92.53 o 
   2  17   3    17995.30    17454.20    275.43 o 
   3  17   3     5191.26     5986.33    154.83 o 
   4  17   3     9991.56    11157.59    229.89 o 
   5  17   3     6871.18     7791.37    158.78 o 
   6  17   3     3794.44     4243.67    140.31 o 
   7  17   3     1024.08     1155.63     92.34 o 
   8  17   3      591.49      404.70     81.10 o 
   9  17   3       75.61        0.00     72.26 o 
  10  17   3     2181.14     1668.44    106.41 o 
  11  17   3        3.33        0.00     79.71 o 
  12  17   3     2794.74     2377.99    132.28 o 
  13  17   3     2445.02     2691.46    115.18 o 
  14  17   3     6801.25     6852.40    251.01 o 
  15  17   3     6068.19     6947.54    340.10 o 
  16  17   3     4065.65     4614.80    268.69 o 
  17  17   3     1697.85     1786.46    166.99 o 
 -18  18   3     1240.00     1396.79    159.35 o 
 -17  18   3     4522.42     4541.87    225.12 o 
 -16  18   3     5631.13     5921.82    242.91 o 
 -15  18   3      615.72      841.15    143.36 o 
 -14  18   3      468.86      564.40    138.64 o 
 -13  18   3      210.63        0.00     96.90 o 
 -12  18   3      201.61      130.04     79.91 o 
 -11  18   3      648.07      785.70     87.32 o 
 -10  18   3      721.64      747.13     81.16 o 
  -9  18   3     1488.54     1211.00     89.14 o 
  -8  18   3      314.85      447.88     78.04 o 
  -7  18   3     5672.60     4969.64    163.55 o 
  -6  18   3     2012.10     2032.41    122.59 o 
  -5  18   3     1222.50     1375.63    115.80 o 
  -4  18   3     5569.59     5588.65    263.13 o 
  -3  18   3     1844.07     1988.36    113.74 o 
  -2  18   3     6841.40     7714.47    213.28 o 
  -1  18   3     8669.71     9197.24    337.33 o 
   0  18   3     2253.53     1774.06    186.86 o 
   1  18   3      603.87      716.44    106.90 o 
   2  18   3      343.77      270.68     82.06 o 
   3  18   3       49.56        0.00     71.63 o 
   4  18   3     5587.18     6262.93    175.10 o 
   5  18   3     9429.02     9572.90    219.70 o 
   6  18   3     1749.82     1797.46    107.71 o 
   7  18   3     4340.30     4872.00    149.28 o 
   8  18   3    11574.84    11778.15    221.57 o 
   9  18   3     1041.46     1164.47     94.33 o 
  10  18   3     4633.44     4971.45    165.66 o 
  11  18   3     5685.89     6061.56    199.71 o 
  12  18   3     2709.81     2223.33    115.22 o 
  13  18   3     1241.12     1389.23     95.66 o 
  14  18   3       31.04        0.00    126.27 o 
  15  18   3     1085.57     1133.86    157.92 o 
  16  18   3        2.84       12.76    133.74 o 
  17  18   3        5.10       48.06    141.04 o 
 -17  19   3       76.35       16.80    133.87 o 
 -16  19   3       49.76        7.95    129.19 o 
 -15  19   3     1452.19     1588.99    164.38 o 
 -14  19   3     4404.58     4128.81    148.07 o 
 -13  19   3     1553.92     1596.64    110.44 o 
 -12  19   3     2671.80     2490.91    143.58 o 
 -11  19   3     5235.79     5527.87    161.54 o 
 -10  19   3      208.74      246.39     76.81 o 
  -9  19   3     6837.62     6883.20    170.53 o 
  -8  19   3     1069.82      714.54    113.03 o 
  -7  19   3     3482.69     3758.60    152.42 o 
  -6  19   3      960.03     1025.69    103.63 o 
  -5  19   3       40.61      147.31     98.02 o 
  -4  19   3     2281.41     2535.14    168.48 o 
  -3  19   3     4424.11     4455.68    216.51 o 
  -2  19   3     3835.22     4472.50    226.46 o 
  -1  19   3    12978.24    13504.08    353.08 o 
   0  19   3     1602.58     1784.52    312.53 o 
   1  19   3     2848.55     3187.58    185.68 o 
   2  19   3      929.36     1270.60    111.32 o 
   3  19   3     1387.84     1784.77    125.15 o 
   4  19   3     3520.22     4091.31    166.40 o 
   5  19   3     3193.61     3366.95    136.22 o 
   6  19   3     1239.82     1118.20     94.41 o 
   7  19   3      498.41      540.07     88.21 o 
   8  19   3     1564.15     1262.15    101.73 o 
   9  19   3     1874.81     1720.33    106.02 o 
  10  19   3      720.98      846.47    103.11 o 
  11  19   3     3568.67     3470.98    146.59 o 
  12  19   3        1.38        0.00     84.00 o 
  13  19   3     2675.88     3253.64    137.75 o 
  14  19   3     1312.40     1449.48    140.98 o 
  15  19   3     7723.76     8537.12    391.01 o 
  16  19   3     1687.57     1320.56    169.18 o 
 -16  20   3      337.83      316.64    215.08 o 
 -15  20   3     4568.26     5689.67    304.17 o 
 -14  20   3     5126.88     5718.14    176.59 o 
 -13  20   3     4319.05     4291.24    170.74 o 
 -12  20   3     2364.29     2621.26    139.85 o 
 -11  20   3      602.70      377.61    102.09 o 
 -10  20   3     1669.27     1936.90    113.41 o 
  -9  20   3     2125.25     1716.37    103.18 o 
  -8  20   3     9346.93     9072.39    203.89 o 
  -7  20   3     9382.31    10110.93    233.56 o 
  -6  20   3    14740.08    14116.04    514.16 o 
  -5  20   3    17455.65    18875.58    439.74 o 
  -4  20   3     3090.90     2932.95    177.10 o 
  -3  20   3    30962.75    33381.07    946.47 o 
  -2  20   3      494.83      456.10    132.53 o 
  -1  20   3     4906.25     5581.85    291.56 o 
   0  20   3      446.82      243.52    163.91 o 
   1  20   3     1764.44     2022.88    211.45 o 
   2  20   3     2313.62     2128.77    257.79 o 
   3  20   3      486.29      526.18    101.17 o 
   4  20   3      852.77      720.66    110.56 o 
   5  20   3     6756.32     6920.51    211.88 o 
   6  20   3     1746.03     1738.41    116.84 o 
   7  20   3     4943.37     4911.47    176.08 o 
   8  20   3     7241.58     7012.59    182.71 o 
   9  20   3     5453.70     6060.20    173.66 o 
  10  20   3     3023.77     2834.54    138.14 o 
  11  20   3     5344.40     5443.03    189.43 o 
  12  20   3      439.78      233.00     93.89 o 
  13  20   3     1873.76     1765.03    113.62 o 
  14  20   3      842.29      444.08     80.16 o 
  15  20   3      303.36        1.71    144.03 o 
 -16  21   3     1006.64     1197.19    189.93 o 
 -15  21   3      151.26      122.73    268.85 o 
 -14  21   3     3201.79     3092.13    178.39 o 
 -13  21   3     1556.61     1638.51    124.94 o 
 -12  21   3     3537.65     3230.07    180.44 o 
 -11  21   3     3351.23     3697.16    171.25 o 
 -10  21   3     2032.67     1728.53    148.70 o 
  -9  21   3     7111.13     8639.85    215.82 o 
  -8  21   3      699.62      472.76     96.11 o 
  -7  21   3     3980.27     4405.53    270.66 o 
  -6  21   3     1239.24     1312.83    150.44 o 
  -5  21   3     2931.11     4177.70    246.23 o 
  -4  21   3        4.14       23.02    122.69 o 
  -3  21   3      210.32      460.03    450.32 o 
  -2  21   3      722.51      319.89    225.16 o 
  -1  21   3     1428.11     1609.52    204.20 o 
   0  21   3     7633.45     7920.85    341.79 o 
   1  21   3     7467.81     9655.82    384.96 o 
   2  21   3    10702.54    12001.43    517.53 o 
   3  21   3    11627.75    13012.76    502.32 o 
   4  21   3      291.58      282.46    107.95 o 
   5  21   3     6311.86     7736.15    297.83 o 
   6  21   3      879.90      720.58    133.47 o 
   7  21   3     1407.26     1184.17    116.66 o 
   8  21   3      632.62      264.78    103.30 o 
   9  21   3      375.20      247.84    113.19 o 
  10  21   3      686.47      567.73    117.55 o 
  11  21   3     1419.52     1261.09    128.35 o 
  12  21   3       59.97        0.00    102.17 o 
  13  21   3     3928.99     3889.36    175.32 o 
  14  21   3      596.78      339.72     88.73 o 
  15  21   3     6640.21     7782.53    334.41 o 
 -15  22   3     3720.52     4409.00    336.06 o 
 -14  22   3     2830.43     2724.18    195.94 o 
 -13  22   3     2901.73     3501.66    191.67 o 
 -12  22   3       53.84      160.90    118.91 o 
 -11  22   3     1852.14     1636.73    154.37 o 
 -10  22   3       69.00       45.59    119.89 o 
  -9  22   3       28.05       85.73    159.60 o 
  -8  22   3      180.90      275.07    110.48 o 
  -7  22   3     3933.59     4301.02    223.75 o 
  -6  22   3     2248.63     1864.09    168.64 o 
  -5  22   3     6261.82     6934.40    268.92 o 
  -4  22   3     6800.75     6672.88    278.08 o 
  -3  22   3    13343.29    16114.33    510.89 o 
  -2  22   3     5054.00     4757.28    362.94 o 
  -1  22   3     4345.39     4628.57    315.90 o 
   0  22   3     2251.60     1862.20    209.11 o 
   1  22   3      569.05      755.51    192.08 o 
   2  22   3     2648.37     2621.40    237.63 o 
   3  22   3       71.65        0.00    231.88 o 
   4  22   3      146.56      159.10    137.70 o 
   5  22   3     4210.40     5250.55    201.33 o 
   6  22   3      460.20      150.18    113.05 o 
   7  22   3     2760.90     3453.80    266.78 o 
   8  22   3     3223.98     3236.13    169.38 o 
   9  22   3     6952.12     9018.34    260.30 o 
  10  22   3     1794.48     1530.67    140.25 o 
  11  22   3    10526.63    11888.75    295.76 o 
  12  22   3      879.57      581.60    119.70 o 
  13  22   3     1611.30     1825.99    137.07 o 
  14  22   3       77.45        0.00     93.06 o 
 -14  23   3       27.84        0.00    110.66 o 
 -13  23   3     3273.69     3744.05    202.34 o 
 -12  23   3     1876.07     1284.83    147.97 o 
 -11  23   3     6814.96     7789.18    281.49 o 
 -10  23   3     2130.18     2198.42    174.40 o 
  -9  23   3     3927.63     4249.97    280.28 o 
  -8  23   3     1675.68     1740.46    142.88 o 
  -7  23   3      761.91     1003.99    152.86 o 
  -6  23   3      761.91      670.72    150.67 o 
  -5  23   3     1670.01     2063.64    184.09 o 
  -4  23   3        5.11      200.83    177.79 o 
  -3  23   3        2.03       99.03    177.04 o 
  -2  23   3       68.86      331.26    182.56 o 
  -1  23   3     2378.80     2856.01    312.53 o 
   0  23   3      591.96      410.12    490.65 o 
   1  23   3     6967.72     7344.63    641.87 o 
   2  23   3      480.89      543.48    201.64 o 
   3  23   3     6449.76     8046.24    554.50 o 
   4  23   3     2688.59     2161.62    220.96 o 
   5  23   3     5840.73     6155.53    264.81 o 
   6  23   3      744.91      767.44    130.70 o 
   7  23   3      812.04     1108.80    133.31 o 
   8  23   3      316.66      149.25    122.74 o 
   9  23   3       62.99       40.58    116.03 o 
  10  23   3      388.98      423.56    206.64 o 
  11  23   3     1067.53     1456.84    140.40 o 
  12  23   3      911.07      929.76    130.06 o 
  13  23   3     2426.31     2649.59    180.02 o 
 -13  24   3      604.74      841.08    137.26 o 
 -12  24   3       56.79      235.88    127.92 o 
 -11  24   3       21.52      188.35    130.45 o 
 -10  24   3        2.52        0.00    122.65 o 
  -9  24   3     4465.82     4414.69    554.50 o 
  -8  24   3     1219.62      950.09    163.86 o 
  -7  24   3     7738.27     9000.73    315.40 o 
  -6  24   3     1014.46      828.16    157.92 o 
  -5  24   3     8755.23     9374.07    396.31 o 
  -4  24   3      693.30      556.55    194.68 o 
  -3  24   3    10641.07    12617.77    460.93 o 
  -2  24   3     3220.46     2737.51    336.06 o 
  -1  24   3     7974.65    10394.31    427.73 o 
   0  24   3     2585.71     2364.28    265.49 o 
   1  24   3     2196.39     2576.84    251.75 o 
   2  24   3      999.91      708.20    203.70 o 
   3  24   3      759.72      790.20    194.16 o 
   4  24   3        1.34      185.37    192.44 o 
   5  24   3     1442.61     1700.31    230.46 o 
   6  24   3      143.58        0.00    137.21 o 
   7  24   3     5112.73     5813.45    343.42 o 
   8  24   3      363.93      218.65    152.83 o 
   9  24   3     5787.73     6762.14    277.43 o 
  10  24   3      643.07      160.50    123.22 o 
  11  24   3     5571.41     6282.11    236.20 o 
  12  24   3       84.77       79.65    115.68 o 
 -12  25   3       48.75        0.00    121.71 o 
 -11  25   3     7280.72     9498.51    325.99 o 
 -10  25   3     3566.66     3118.60    254.53 o 
  -9  25   3     8442.14    10170.88    422.66 o 
  -8  25   3     1563.23     1564.91    180.71 o 
  -7  25   3     2049.96     2983.96    206.79 o 
  -6  25   3     1387.28     1185.40    227.98 o 
  -5  25   3      655.95      746.72    216.20 o 
  -4  25   3        1.82        0.00    199.44 o 
  -3  25   3     1740.24     1925.55    241.13 o 
  -2  25   3       78.97        0.00    188.50 o 
  -1  25   3     2117.30     2692.95    261.26 o 
   0  25   3     2304.06     1972.60    239.97 o 
   1  25   3    10566.25    13276.27    487.28 o 
   2  25   3      639.41      653.09    197.19 o 
   3  25   3     7861.14     8362.35    388.93 o 
   4  25   3       98.93       90.94    262.13 o 
   5  25   3     3941.13     3475.32    285.16 o 
   6  25   3      187.38        0.00    185.35 o 
   7  25   3      719.37      602.43    167.34 o 
   8  25   3      705.66      232.50    190.33 o 
   9  25   3      955.81      985.20    232.21 o 
  10  25   3       36.51        0.00    180.36 o 
 -10  26   3      915.61      696.55    198.61 o 
  -9  26   3      725.65      681.90    255.40 o 
  -8  26   3     1385.48      905.03    209.53 o 
  -7  26   3     4212.69     5378.93    346.14 o 
  -6  26   3        5.51      194.91    209.11 o 
  -5  26   3     5702.36     6155.71    483.92 o 
  -4  26   3       21.07       98.45    252.04 o 
  -3  26   3     9728.04    12199.60    479.94 o 
  -2  26   3      617.97      463.30    379.75 o 
  -1  26   3     3459.72     4890.43    327.83 o 
   0  26   3      407.86      309.10    216.20 o 
   1  26   3     1130.94     1434.64    234.35 o 
   2  26   3      119.83        0.00    201.61 o 
   3  26   3      402.84      942.63    223.37 o 
   4  26   3        1.69        0.00    205.00 o 
   5  26   3      445.94      220.16    194.68 o 
   6  26   3      564.30      191.55    258.77 o 
   7  26   3     1728.76     1374.39    247.00 o 
   8  26   3       72.52      124.22    193.78 o 
   9  26   3     6379.76     7614.88    384.61 o 
  -8  27   3     2548.48     2735.52    389.83 o 
  -7  27   3     3052.95     3942.48    303.72 o 
  -6  27   3       64.66        0.00    336.06 o 
  -5  27   3     1955.76     2594.98    406.63 o 
  -4  27   3      127.58       56.23    194.68 o 
  -3  27   3       79.08       61.90    204.20 o 
  -2  27   3        8.03        0.00    200.94 o 
  -1  27   3     5528.34     6922.43    423.43 o 
   0  27   3       32.14        3.28    202.87 o 
   1  27   3     3125.45     3835.97    306.51 o 
   2  27   3      390.93        0.00    182.93 o 
   3  27   3     8069.54     8709.84    422.90 o 
   4  27   3     1752.88     1204.80    247.00 o 
   5  27   3    10185.96    12149.04    482.23 o 
   6  27   3      820.14      745.22    230.46 o 
   7  27   3     3485.43     3535.34    436.88 o 
  -6  28   3      943.63      588.48    235.22 o 
  -5  28   3     3810.45     4854.56    344.54 o 
  -4  28   3       73.01        0.00    204.20 o 
  -3  28   3     2950.55     3244.25    301.54 o 
  -2  28   3     1509.89     1157.83    295.73 o 
  -1  28   3     1509.47     1873.86    278.00 o 
   0  28   3      688.85      266.14    230.46 o 
   1  28   3      256.18      398.97    235.24 o 
   2  28   3       80.03        0.00    220.96 o 
   3  28   3      166.55      113.67    215.27 o 
   4  28   3      170.91      521.37    216.20 o 
   5  28   3      534.15     1141.35    254.23 o 
  -1  29   3     1457.29     2368.78    284.09 o 
   0  29   3      321.07       41.84    220.04 o 
 -22   0   4    13137.01    14282.50    692.28 o 
 -20   0   4     2043.83     1401.98    192.44 o 
 -18   0   4      391.77      537.87    299.09 o 
 -16   0   4     4436.13     5350.94    263.48 o 
 -14   0   4      748.12     1006.32    151.86 o 
 -12   0   4    23415.20    26773.07    622.53 o 
 -10   0   4    73815.77    67988.00   1397.16 o 
  -8   0   4   238082.17   280313.56   7531.08 o 
  -6   0   4   488272.31   506766.50   9792.40 o 
  -4   0   4   136011.83   155583.52  15892.22 o 
  -2   0   4    29514.53    30354.78    512.14 o 
   0   0   4   109302.41   118128.40   2400.06 o 
   2   0   4    36997.63    42703.64    692.21 o 
   4   0   4   120353.76   133828.89   1837.99 o 
   6   0   4    42808.15    51450.14   1354.32 o 
   8   0   4     1804.93     2141.69     79.59 o 
  10   0   4     9394.65     9783.37    199.18 o 
  12   0   4     2967.82     3461.68    119.93 o 
  14   0   4      536.53      334.13     61.12 o 
  16   0   4    10114.87    12158.58    261.42 o 
  18   0   4    36911.81    38216.14    844.77 o 
  20   0   4    10646.30    11774.96    363.05 o 
 -23   1   4      275.47      388.74    189.93 o 
 -22   1   4       70.20      292.37    231.88 o 
 -21   1   4      235.30      437.22    139.59 o 
 -20   1   4     8190.53     8235.29    252.81 o 
 -19   1   4      218.87      248.27    109.73 o 
 -18   1   4    25996.24    26476.24    479.59 o 
 -17   1   4      126.96      571.30    201.64 o 
 -16   1   4   111043.23   116691.27   1690.33 o 
 -15   1   4       41.41      140.78     89.57 o 
 -14   1   4    83782.96    89285.29   1303.02 o 
 -13   1   4     8004.02     8910.27    212.46 o 
 -12   1   4     7699.32     6942.64    180.57 o 
 -11   1   4   111000.87   131250.05   1854.92 o 
 -10   1   4     7117.03    10041.66    209.14 o 
  -9   1   4     8583.19    10771.69    208.28 o 
  -8   1   4      883.19      635.15     61.98 o 
  -7   1   4    13621.74    15416.54    278.32 o 
  -6   1   4   169838.69   187942.66   2590.89 o 
  -5   1   4    36484.79    46102.04    931.18 o 
  -4   1   4    99490.40   101403.30   1432.91 o 
  -3   1   4    11803.54    14722.52    230.14 o 
  -2   1   4    10255.65    13105.77    170.08 o 
  -1   1   4    95798.62   114922.20   1222.23 o 
   0   1   4    75127.04    89342.34    948.08 o 
   1   1   4    45489.04    59103.04    737.58 o 
   2   1   4    29985.19    31922.37    343.50 o 
   3   1   4     2243.46     1721.19     50.65 o 
   4   1   4    18303.04    21187.50    238.36 o 
   5   1   4     6352.98     6551.70     93.28 o 
   6   1   4    21747.59    28378.04    375.75 o 
   7   1   4    45006.45    51466.45   2031.06 o 
   8   1   4       18.59      251.56     46.42 o 
   9   1   4      301.93      167.37     42.37 o 
  10   1   4    65517.16    68469.85    722.18 o 
  11   1   4       31.46      146.26     39.19 o 
  12   1   4    15572.08    15554.60    212.59 o 
  13   1   4       40.10       61.81     41.24 o 
  14   1   4    21051.58    22148.82    263.84 o 
  15   1   4       18.04       89.38     38.54 o 
  16   1   4      265.61       17.20     65.49 o 
  17   1   4       52.32      107.75     57.28 o 
  18   1   4        0.26       47.26     89.33 o 
  19   1   4     1569.99     1467.09     97.76 o 
  20   1   4     3389.47     3019.60    199.19 o 
  21   1   4        1.97      139.33    104.64 o 
 -23   2   4      378.75      737.33    199.44 o 
 -22   2   4    12043.02    11631.02    353.00 o 
 -21   2   4      744.75      695.06    150.94 o 
 -20   2   4     6865.08     7337.70    267.70 o 
 -19   2   4      143.61      242.10    108.03 o 
 -18   2   4      509.44      658.26    129.03 o 
 -17   2   4      506.27      837.76    111.25 o 
 -16   2   4    20704.41    24100.06    434.21 o 
 -15   2   4     5029.68     5117.12    178.53 o 
 -14   2   4       73.96      537.44     98.41 o 
 -13   2   4     2773.88     3217.30    154.25 o 
 -12   2   4    66585.70    72137.42   1055.99 o 
 -11   2   4    63818.70    72141.40   1050.10 o 
 -10   2   4   103216.25   118711.66   1677.64 o 
  -9   2   4      101.37       59.41     55.91 o 
  -8   2   4   117627.73   123555.44   1722.94 o 
  -7   2   4     6050.17     7222.22    132.18 o 
  -6   2   4      694.63     1246.88     59.06 o 
  -5   2   4   225780.03   255336.83   3550.44 o 
  -4   2   4    63539.50    69348.71    881.05 o 
  -3   2   4    69506.96    76486.08    884.21 o 
  -2   2   4    23831.70    25523.01    265.92 o 
  -1   2   4    10233.58    13985.79    136.84 o 
   0   2   4    53050.66    66265.49    561.00 o 
   1   2   4    12078.04    14711.82    157.41 o 
   2   2   4   170583.61   186659.92   1939.69 o 
   3   2   4     9398.32     9378.12    132.60 o 
   4   2   4     2084.56     3144.78     67.32 o 
   5   2   4    24978.41    27035.40    281.20 o 
   6   2   4   191553.23   204599.33   2314.27 o 
   7   2   4     6458.53     5562.52    254.17 o 
   8   2   4      160.31      451.17     36.23 o 
   9   2   4     6524.43     7351.50    108.67 o 
  10   2   4    39510.28    39901.77    437.54 o 
  11   2   4       86.13      142.20     37.32 o 
  12   2   4    15195.76    16530.45    224.62 o 
  13   2   4     3201.20     3168.24    104.58 o 
  14   2   4     4240.08     4102.71    151.79 o 
  15   2   4     5956.48     5523.89     99.89 o 
  16   2   4    23547.24    25089.43    297.74 o 
  17   2   4     3801.11     4144.02    118.45 o 
  18   2   4    15210.59    16517.75    307.15 o 
  19   2   4     1768.90     2119.21    113.79 o 
  20   2   4     9243.88    10580.48    295.02 o 
  21   2   4       49.26      184.83    104.27 o 
 -23   3   4     1180.16      952.43    213.23 o 
 -22   3   4     3242.10     3307.73    213.86 o 
 -21   3   4     1763.86     2280.16    194.46 o 
 -20   3   4     6546.96     6954.61    265.09 o 
 -19   3   4      170.74      313.64    112.24 o 
 -18   3   4    21793.73    23720.10    441.72 o 
 -17   3   4     6029.22     6246.06    205.57 o 
 -16   3   4     9690.34    11045.17    261.54 o 
 -15   3   4    18037.17    20459.63    380.22 o 
 -14   3   4    39059.15    41090.72    648.42 o 
 -13   3   4     3737.97     3794.68    151.88 o 
 -12   3   4     1069.26     1225.06     93.65 o 
 -11   3   4    13343.77    12602.46    246.71 o 
 -10   3   4     6063.95     7422.40    145.04 o 
  -9   3   4     9088.56     9103.95    138.67 o 
  -8   3   4    10411.74    14046.76    227.63 o 
  -7   3   4    56415.61    58637.15    829.15 o 
  -6   3   4      998.17      719.46     74.78 o 
  -5   3   4    21942.05    29364.78    497.83 o 
  -4   3   4   199522.66   246129.56   2581.14 o 
  -3   3   4    28849.65    36401.66    370.63 o 
  -2   3   4    20381.23    20213.08    215.03 o 
  -1   3   4    42485.61    45024.01    386.34 o 
   0   3   4   150272.23   168970.64   1409.49 o 
   1   3   4     3747.04     4591.24     61.20 o 
   2   3   4     1484.48      628.19     51.14 o 
   3   3   4     4286.89     4775.35     75.35 o 
   4   3   4     4148.87     3835.41     60.38 o 
   5   3   4      467.22      579.53     28.72 o 
   6   3   4       12.76      232.74     25.47 o 
   7   3   4       10.99       49.32     21.74 o 
   8   3   4     5105.32     4011.16     84.75 o 
   9   3   4    37769.39    42604.95    504.31 o 
  10   3   4    51121.86    57084.46    613.48 o 
  11   3   4     5433.60     5599.17    102.68 o 
  12   3   4    53222.36    58001.21    626.96 o 
  13   3   4       39.10      208.41     62.75 o 
  14   3   4    16675.89    19002.09    655.71 o 
  15   3   4     1100.63      952.66     63.93 o 
  16   3   4     7483.27     7879.02    139.23 o 
  17   3   4     5069.85     5365.84    155.06 o 
  18   3   4      127.15      114.66     78.48 o 
  19   3   4     1853.69     2002.10    109.34 o 
  20   3   4     1015.48     1319.95    178.50 o 
  21   3   4     1281.79     1080.90    102.43 o 
 -23   4   4      708.69     1395.96    289.01 o 
 -22   4   4     2986.83     2791.22    197.39 o 
 -21   4   4     8450.75     7775.10    277.87 o 
 -20   4   4    19896.25    19484.91    454.53 o 
 -19   4   4      137.18      156.79    121.53 o 
 -18   4   4     3867.48     4219.98    184.13 o 
 -17   4   4    10403.79     9892.49    248.88 o 
 -16   4   4     3237.08     3813.33    164.30 o 
 -15   4   4     9735.57     9974.35    238.63 o 
 -14   4   4    19287.49    21567.35    388.50 o 
 -13   4   4     8786.54     8145.96    208.28 o 
 -12   4   4    42315.69    45755.67    616.32 o 
 -11   4   4      901.93      666.95     77.45 o 
 -10   4   4    88626.23    99313.40   1145.27 o 
  -9   4   4      229.09      133.61     45.61 o 
  -8   4   4    59503.48    64606.38    750.21 o 
  -7   4   4      310.81      590.81     37.98 o 
  -6   4   4    50893.71    58629.04    626.43 o 
  -5   4   4     6153.71     6837.90    130.28 o 
  -4   4   4    62434.32    69500.18    692.82 o 
  -3   4   4    52731.54    59353.68    635.55 o 
  -2   4   4    63254.91    72087.02    644.47 o 
  -1   4   4      219.54      366.26     24.43 o 
   0   4   4     1056.07      935.97     27.57 o 
   1   4   4       11.67       98.92     36.74 o 
   2   4   4   167636.73   193546.95   2015.41 o 
   3   4   4   103649.33   108094.36   1231.54 o 
   4   4   4     3587.42     3613.41    100.29 o 
   5   4   4    10151.00    14614.46    165.21 o 
   6   4   4    28456.65    27490.30    288.90 o 
   7   4   4     2031.28     2142.57     72.68 o 
   8   4   4      402.50      205.45     38.84 o 
   9   4   4     6593.34     8497.23    156.80 o 
  10   4   4      784.05     1502.98     60.53 o 
  11   4   4    29720.80    31966.20    394.64 o 
  12   4   4    22302.54    23517.14    304.39 o 
  13   4   4     6759.67     7654.05    152.62 o 
  14   4   4     3558.91     3616.30    121.68 o 
  15   4   4     7337.10     7351.50    149.86 o 
  16   4   4    25356.08    26713.42    383.48 o 
  17   4   4      207.89      221.73     75.25 o 
  18   4   4     6306.71     6793.02    181.47 o 
  19   4   4      996.15     1289.03    126.12 o 
  20   4   4    14954.75    15334.98    305.30 o 
  21   4   4     2416.74     2754.32    195.96 o 
 -22   5   4     3694.59     3611.84    337.83 o 
 -21   5   4      247.61      439.30     85.61 o 
 -20   5   4     4700.87     4537.74    159.10 o 
 -19   5   4      134.15      169.63     72.81 o 
 -18   5   4    23560.00    22363.47    415.82 o 
 -17   5   4      232.94      340.02     66.07 o 
 -16   5   4      338.94      461.95     83.52 o 
 -15   5   4    25457.93    27156.46    398.54 o 
 -14   5   4     2491.73     2669.61     84.60 o 
 -13   5   4      149.04      265.54     58.93 o 
 -12   5   4     9359.34    10044.55    188.97 o 
 -11   5   4     6958.22     7961.49    122.33 o 
 -10   5   4     6689.89     7573.75     98.88 o 
  -9   5   4     5857.18     5684.90     82.16 o 
  -8   5   4    92687.81   102537.85   1005.58 o 
  -7   5   4     3212.84     3114.73     60.71 o 
  -6   5   4    46680.57    49258.95    496.31 o 
  -5   5   4    16106.79    18071.56    211.95 o 
  -4   5   4    68001.97    70580.91    752.10 o 
  -3   5   4    10200.67     8359.18    115.52 o 
  -2   5   4    57993.86    66384.60    596.95 o 
  -1   5   4    10878.32     9612.39     97.64 o 
   0   5   4    62319.33    69369.88    543.26 o 
   1   5   4    25185.75    26246.91    259.52 o 
   2   5   4    13190.70    16791.59    188.88 o 
   3   5   4    49195.49    58381.23    680.60 o 
   4   5   4     1781.33     1325.93     49.89 o 
   5   5   4    22175.38    25722.46    294.38 o 
   6   5   4     6371.64     7831.62    111.14 o 
   7   5   4     1016.27     1098.14     43.49 o 
   8   5   4    36187.99    42450.98    437.16 o 
   9   5   4    28134.47    32078.83    393.29 o 
  10   5   4    32290.42    35092.79    428.85 o 
  11   5   4       82.81      137.36     48.08 o 
  12   5   4    28480.91    31698.61    434.82 o 
  13   5   4      575.65      809.19     66.56 o 
  14   5   4    22409.26    24375.68    353.19 o 
  15   5   4      364.35      548.84     63.77 o 
  16   5   4     9580.48    11292.09    202.51 o 
  17   5   4     1233.11     1200.78    106.71 o 
  18   5   4     2401.38     2727.11    128.82 o 
  19   5   4     3739.93     3985.60    149.97 o 
  20   5   4     4000.66     4185.89    160.08 o 
  21   5   4      401.74      371.72     93.30 o 
 -22   6   4       16.63       39.11     67.46 o 
 -21   6   4     2508.98     2535.98    106.04 o 
 -20   6   4     4730.16     4891.96    132.10 o 
 -19   6   4      231.07      186.23     59.73 o 
 -18   6   4     4154.85     4299.26    133.52 o 
 -17   6   4     4140.87     4589.61    119.56 o 
 -16   6   4      865.66      565.56     62.41 o 
 -15   6   4     6302.81     5897.08    122.37 o 
 -14   6   4    21220.94    21817.06    333.88 o 
 -13   6   4       51.79       47.21     49.78 o 
 -12   6   4    17316.75    17744.81    209.24 o 
 -11   6   4      744.24      789.10     40.05 o 
 -10   6   4    76219.97    82532.34    775.28 o 
  -9   6   4    13629.78    11938.60    138.41 o 
  -8   6   4    40912.14    43902.50    577.43 o 
  -7   6   4       82.61       53.46     23.94 o 
  -6   6   4    28491.78    26851.68    304.42 o 
  -5   6   4     4184.90     4499.81     79.89 o 
  -4   6   4     9598.86    13106.81    177.15 o 
  -3   6   4    40358.47    41496.26    490.77 o 
  -2   6   4     1957.27     1772.57     46.78 o 
  -1   6   4    35182.94    37827.82    318.54 o 
   0   6   4    58976.24    69178.72    566.13 o 
   1   6   4     5983.27     5268.41     75.24 o 
   2   6   4    49081.82    58296.18    551.50 o 
   3   6   4     6910.67     9482.45    130.46 o 
   4   6   4    13631.01    12657.24    163.43 o 
   5   6   4     9994.73    12571.78    163.34 o 
   6   6   4     1408.49     1881.90     64.40 o 
   7   6   4    40181.86    39366.87    437.95 o 
   8   6   4    61784.49    71180.73    766.87 o 
   9   6   4     6197.07     5899.76    129.86 o 
  10   6   4     1405.33     1334.13    101.70 o 
  11   6   4     2187.39     1932.48     73.11 o 
  12   6   4    11539.72    11839.52    203.15 o 
  13   6   4    17206.36    17329.46    269.75 o 
  14   6   4    29780.08    31232.03    436.30 o 
  15   6   4     9451.99     9402.00    219.20 o 
  16   6   4    20822.96    21124.53    321.65 o 
  17   6   4      588.85      547.24     67.40 o 
  18   6   4    12569.79    13578.04    275.41 o 
  19   6   4        0.54       48.12     81.23 o 
  20   6   4    10363.33    10457.42    245.98 o 
  21   6   4      550.59      647.40    134.85 o 
 -22   7   4     3533.78     3730.25    202.78 o 
 -21   7   4       25.89        0.00     68.54 o 
 -20   7   4     2865.74     3319.53    133.68 o 
 -19   7   4     1202.98     1257.76     81.81 o 
 -18   7   4    12992.28    13255.36    230.14 o 
 -17   7   4       36.43        0.00     57.00 o 
 -16   7   4       39.87       10.55     55.59 o 
 -15   7   4     1509.00     1622.95     87.73 o 
 -14   7   4      158.74      311.77     55.75 o 
 -13   7   4      406.88      466.36     50.30 o 
 -12   7   4     5139.20     5244.25     89.13 o 
 -11   7   4     1844.74     1711.96     56.95 o 
 -10   7   4        6.64       84.23     34.81 o 
  -9   7   4    11673.55    12706.61    154.55 o 
  -8   7   4     7008.11     9770.40    162.41 o 
  -7   7   4      299.22      394.29     30.91 o 
  -6   7   4    17807.74    19350.40    232.28 o 
  -5   7   4    17654.21    20355.61    237.77 o 
  -4   7   4    14742.01    18658.12    219.13 o 
  -3   7   4    27583.63    33844.43    408.87 o 
  -2   7   4      168.62      123.83     26.62 o 
  -1   7   4      535.62      469.49     30.03 o 
   0   7   4      660.36      870.20     44.90 o 
   1   7   4     3496.46     3513.77     62.61 o 
   2   7   4    90314.16   103475.40    964.44 o 
   3   7   4     9659.68    12799.80    168.50 o 
   4   7   4    21046.00    23661.03    278.74 o 
   5   7   4     4891.28     4465.08     87.18 o 
   6   7   4    50097.32    52038.15    614.13 o 
   7   7   4     3080.30     3826.50     91.87 o 
   8   7   4    91169.61    98680.52   1053.11 o 
   9   7   4    17843.29    20582.66    271.35 o 
  10   7   4     9291.64     8978.21    168.41 o 
  11   7   4     6353.03     6727.71    146.20 o 
  12   7   4    17643.48    18848.56    287.04 o 
  13   7   4    14512.54    14875.08    242.97 o 
  14   7   4     9359.94    10815.17    216.50 o 
  15   7   4      161.85      144.75     74.29 o 
  16   7   4    15052.29    15974.60    263.86 o 
  17   7   4       99.33      235.56     67.11 o 
  18   7   4       47.37        0.00     80.95 o 
  19   7   4     1196.22     1181.44    166.86 o 
  20   7   4    10842.23    10963.54    254.58 o 
  21   7   4      968.79      967.48    113.50 o 
 -22   8   4      487.66      400.60     92.46 o 
 -21   8   4     6431.37     6744.99    319.28 o 
 -20   8   4     2443.09     2417.55    112.16 o 
 -19   8   4     4955.89     5117.31    142.86 o 
 -18   8   4     3534.43     3929.00    127.86 o 
 -17   8   4     3460.99     3872.96    157.43 o 
 -16   8   4      698.37      816.35     75.59 o 
 -15   8   4      493.25      529.92     65.08 o 
 -14   8   4    30104.11    31206.10    396.26 o 
 -13   8   4     3144.56     2770.51     93.39 o 
 -12   8   4    26691.58    29198.71    317.90 o 
 -11   8   4     1353.14     1545.61     60.63 o 
 -10   8   4       11.69       25.00     40.79 o 
  -9   8   4      774.53     1309.91     45.93 o 
  -8   8   4    21761.86    23779.32    265.40 o 
  -7   8   4       33.60       38.17     31.79 o 
  -6   8   4        6.92       32.93     23.48 o 
  -5   8   4      345.81      294.43     31.38 o 
  -4   8   4   117964.94   124689.80   1554.94 o 
  -3   8   4     1177.97      758.50     41.14 o 
  -2   8   4    21658.37    21488.10    224.75 o 
  -1   8   4    11794.76    13409.82    145.46 o 
   0   8   4     1964.99     2097.61     60.50 o 
   1   8   4    30367.14    34928.38    345.00 o 
   2   8   4   103009.51   104765.41    978.86 o 
   3   8   4    76574.74    79168.59    794.95 o 
   4   8   4    44446.11    51001.19    651.54 o 
   5   8   4    79996.61    90317.47    962.91 o 
   6   8   4    11598.14    11528.39    150.34 o 
   7   8   4    13066.52    15855.16    283.80 o 
   8   8   4    36913.29    39331.35    483.07 o 
   9   8   4     4351.59     4441.27    140.81 o 
  10   8   4     1372.81     1838.15     85.30 o 
  11   8   4      273.42      361.45     66.02 o 
  12   8   4     4411.81     4706.18    130.91 o 
  13   8   4      361.20      368.02     73.10 o 
  14   8   4    22512.07    23692.93    352.64 o 
  15   8   4     1296.11     1364.97     84.43 o 
  16   8   4    19481.29    20212.77    318.85 o 
  17   8   4     1021.75     1058.64     83.76 o 
  18   8   4     9429.64     8988.14    221.69 o 
  19   8   4        2.17       81.41     88.31 o 
  20   8   4     9267.89     9224.18    236.71 o 
 -22   9   4     6044.79     6477.87    207.83 o 
 -21   9   4       13.70      100.10     86.01 o 
 -20   9   4     3954.28     3574.38    160.15 o 
 -19   9   4      491.40      415.53     75.37 o 
 -18   9   4    11163.42    12238.56    224.97 o 
 -17   9   4     1109.56      884.93     78.52 o 
 -16   9   4     2032.16     2023.34     98.83 o 
 -15   9   4     8291.98     8804.23    192.37 o 
 -14   9   4     2669.76     3132.71     97.99 o 
 -13   9   4     2002.66     2151.62     85.54 o 
 -12   9   4     1587.77     1229.44     68.63 o 
 -11   9   4     3617.47     2784.27     89.81 o 
 -10   9   4     5415.13     6136.83    121.25 o 
  -9   9   4       15.16       75.94     35.72 o 
  -8   9   4    30244.23    32056.40    398.08 o 
  -7   9   4      853.85     1486.13     47.67 o 
  -6   9   4    53285.48    59576.74    701.08 o 
  -5   9   4    22467.66    23096.28    325.48 o 
  -4   9   4    14770.29    19297.55    349.40 o 
  -3   9   4     7396.09     5989.25    103.88 o 
  -2   9   4    70592.13    77699.42    738.20 o 
  -1   9   4     2084.81     2512.31     57.97 o 
   0   9   4    16905.95    18215.49    189.60 o 
   1   9   4    66664.45    79245.15    796.56 o 
   2   9   4    66784.48    71808.15    682.32 o 
   3   9   4     1244.49     1339.22     49.87 o 
   4   9   4     1928.32     2437.36     78.72 o 
   5   9   4       10.90      177.64     47.97 o 
   6   9   4     4233.38     6223.66    104.60 o 
   7   9   4      322.26      396.07     44.37 o 
   8   9   4    43100.13    45478.17    555.72 o 
   9   9   4      495.77      255.01     47.76 o 
  10   9   4    27010.91    30239.55    432.48 o 
  11   9   4     1174.65     1011.74     78.30 o 
  12   9   4    48993.54    53266.53    705.44 o 
  13   9   4     3669.34     3957.43    126.94 o 
  14   9   4     1418.09     1939.73     94.48 o 
  15   9   4     3698.91     3817.79    134.41 o 
  16   9   4     2552.14     2750.54    116.10 o 
  17   9   4      602.86      805.45    104.74 o 
  18   9   4     3236.99     3528.67    153.08 o 
  19   9   4        4.59       64.51     90.79 o 
  20   9   4     2003.05     1939.97    142.85 o 
 -21  10   4     4947.00     4753.60    235.64 o 
 -20  10   4     2372.66     2342.62    133.85 o 
 -19  10   4     1411.63     1540.69    120.33 o 
 -18  10   4      131.86      169.21     94.44 o 
 -17  10   4     1519.82     1656.47    135.46 o 
 -16  10   4      254.51      217.08     68.83 o 
 -15  10   4      573.52      824.56     67.14 o 
 -14  10   4    18086.76    18164.77    257.32 o 
 -13  10   4     5737.91     6147.50    143.15 o 
 -12  10   4     5229.22     5542.93    162.18 o 
 -11  10   4    28132.18    27724.68    367.18 o 
 -10  10   4     7481.54     7849.68    154.01 o 
  -9  10   4      782.27      500.19     44.64 o 
  -8  10   4    35230.81    39291.43    481.78 o 
  -7  10   4     7245.97     6828.81    112.25 o 
  -6  10   4     6469.98     6346.64    121.86 o 
  -5  10   4    20711.14    24118.22    342.91 o 
  -4  10   4     6212.02     6973.97    142.10 o 
  -3  10   4     5859.91     7828.09    149.28 o 
  -2  10   4      485.81      707.03     39.56 o 
  -1  10   4      704.60     1101.28     46.41 o 
   0  10   4    11986.48     9848.55    123.06 o 
   1  10   4     5454.53     5102.13     92.24 o 
   2  10   4       30.68      133.31     39.53 o 
   3  10   4     6263.54     7724.94    136.25 o 
   4  10   4    29939.86    29906.77    378.83 o 
   5  10   4    10136.52    11346.96    158.37 o 
   6  10   4    19021.35    21410.32    249.48 o 
   7  10   4      518.40      518.53     52.40 o 
   8  10   4    39194.32    42379.30    619.86 o 
   9  10   4       15.74        0.00     48.25 o 
  10  10   4      793.59     1086.79     60.28 o 
  11  10   4      184.79      281.34     88.43 o 
  12  10   4     2931.23     2924.08    114.10 o 
  13  10   4     1099.09     1379.00    121.77 o 
  14  10   4     5093.57     4576.71    137.53 o 
  15  10   4     1839.24     2138.98    126.52 o 
  16  10   4     2596.01     2401.78    108.71 o 
  17  10   4      526.76      725.41     84.61 o 
  18  10   4     6418.71     6657.46    200.49 o 
  19  10   4        7.57        0.00    103.08 o 
  20  10   4     4613.99     4522.10    242.68 o 
 -21  11   4       36.60        0.00     97.76 o 
 -20  11   4     7397.77     7337.09    279.39 o 
 -19  11   4      235.72      240.09     97.75 o 
 -18  11   4     7152.27     7542.09    225.06 o 
 -17  11   4     7636.38     8476.67    180.10 o 
 -16  11   4    24359.13    25075.78    443.69 o 
 -15  11   4    41558.19    41467.42    569.42 o 
 -14  11   4     1519.59     1360.56     84.71 o 
 -13  11   4     6234.46     6591.28    222.92 o 
 -12  11   4      432.63      332.25     67.97 o 
 -11  11   4       33.74       68.85     47.17 o 
 -10  11   4       83.78        0.00     44.34 o 
  -9  11   4     8871.98     8201.95    140.21 o 
  -8  11   4       58.25      210.76     46.06 o 
  -7  11   4     4306.07     4431.24     93.69 o 
  -6  11   4     4130.72     4356.79    132.26 o 
  -5  11   4    40741.33    46173.80    564.63 o 
  -4  11   4    10717.49    11594.10    210.38 o 
  -3  11   4      369.00     1082.31     62.01 o 
  -2  11   4    91603.12   104016.84    985.00 o 
  -1  11   4    48562.97    48359.50    478.51 o 
   0  11   4    16954.94    19476.89    320.40 o 
   1  11   4    94921.43   101404.77   1015.30 o 
   2  11   4    22976.96    25373.44    304.69 o 
   3  11   4      468.19     1365.28     96.32 o 
   4  11   4        8.27        0.00     48.56 o 
   5  11   4     8986.38     8723.28    135.97 o 
   6  11   4    14829.74    14676.23    172.87 o 
   7  11   4       79.93      171.30     48.11 o 
   8  11   4     8077.78     9373.77    169.21 o 
   9  11   4     4815.08     4958.48    111.19 o 
  10  11   4    23682.10    26000.37    339.69 o 
  11  11   4      685.61      717.70     54.75 o 
  12  11   4     1147.87     1348.47     88.74 o 
  13  11   4        5.45        0.00     68.02 o 
  14  11   4     3034.80     3201.93    124.56 o 
  15  11   4     2662.59     2534.25    128.34 o 
  16  11   4       71.50       57.32     77.70 o 
  17  11   4      283.80      305.27     82.79 o 
  18  11   4      676.52      631.44    100.16 o 
  19  11   4       32.28       20.22    108.22 o 
  20  11   4     2575.27     2341.30    185.90 o 
 -21  12   4      307.06      141.34    107.20 o 
 -20  12   4        7.54        0.00    104.01 o 
 -19  12   4     8319.19     8817.08    255.14 o 
 -18  12   4       46.52        0.00     98.95 o 
 -17  12   4     3676.63     3740.07    132.37 o 
 -16  12   4     7197.91     7097.33    169.77 o 
 -15  12   4       16.90      128.61     69.75 o 
 -14  12   4     1942.04     2160.75    100.63 o 
 -13  12   4     1114.25      960.53     81.03 o 
 -12  12   4     5350.18     6403.65    152.00 o 
 -11  12   4     1068.97     1132.45     57.12 o 
 -10  12   4    34598.82    37625.66    499.18 o 
  -9  12   4      420.42      212.94     42.64 o 
  -8  12   4    53763.54    55517.07    582.45 o 
  -7  12   4      772.73      721.18     61.27 o 
  -6  12   4     1358.60     1344.20     76.98 o 
  -5  12   4       42.02       78.77     60.62 o 
  -4  12   4     6981.05     7427.56    158.29 o 
  -3  12   4    19889.26    21455.12    275.65 o 
  -2  12   4     4157.79     4267.12     99.51 o 
  -1  12   4       22.89        0.00     38.97 o 
   0  12   4      539.59      848.22     59.38 o 
   1  12   4    31042.07    33472.54    388.44 o 
   2  12   4     1808.91     2116.53     73.01 o 
   3  12   4     6826.80     7071.65    137.54 o 
   4  12   4    55313.49    63513.88    707.86 o 
   5  12   4    28330.36    27454.99    362.40 o 
   6  12   4    22137.01    23431.06    255.16 o 
   7  12   4    11988.20    12391.66    172.74 o 
   8  12   4    31430.74    32257.73    387.81 o 
   9  12   4      417.07      620.75     55.69 o 
  10  12   4      588.66      936.52     65.16 o 
  11  12   4     6605.82     6090.78    121.18 o 
  12  12   4      337.28      381.56     77.25 o 
  13  12   4      114.65       69.63     72.53 o 
  14  12   4     2811.17     3246.93    128.35 o 
  15  12   4     4650.51     4507.11    144.87 o 
  16  12   4      443.37      500.61     97.92 o 
  17  12   4    14367.21    15048.74    353.11 o 
  18  12   4    10228.49    10258.80    244.47 o 
  19  12   4     1033.53      991.04    132.83 o 
 -20  13   4     3216.00     3210.09    175.83 o 
 -19  13   4     1529.67     1271.50    130.12 o 
 -18  13   4     6099.77     4981.65    171.10 o 
 -17  13   4     4604.52     4087.84    159.95 o 
 -16  13   4    18501.52    18533.84    306.31 o 
 -15  13   4    34041.67    34183.99    491.12 o 
 -14  13   4     2423.86     2647.23    111.46 o 
 -13  13   4    12045.35    12651.85    229.87 o 
 -12  13   4     5155.44     5988.18    116.14 o 
 -11  13   4    12626.43    12941.34    177.84 o 
 -10  13   4       50.15       33.14     50.64 o 
  -9  13   4     1051.48     1166.46     69.45 o 
  -8  13   4    10972.44    11372.39    243.41 o 
  -7  13   4     5513.14     4482.12    109.18 o 
  -6  13   4     8846.73     9097.11    182.47 o 
  -5  13   4    19084.38    19855.67    281.40 o 
  -4  13   4    28638.68    32511.41    458.70 o 
  -3  13   4    19897.88    20653.28    271.74 o 
  -2  13   4    35873.76    40187.55    409.42 o 
  -1  13   4     7639.45     8535.06    135.04 o 
   0  13   4    16725.94    18326.74    242.27 o 
   1  13   4      581.06      621.53     57.00 o 
   2  13   4      414.33      328.75     55.48 o 
   3  13   4     8129.91     7922.41    155.82 o 
   4  13   4       51.85        7.59     55.57 o 
   5  13   4    25616.05    26283.43    352.79 o 
   6  13   4     7612.60     8554.98    125.57 o 
   7  13   4     5887.14     6258.63    119.30 o 
   8  13   4     1007.16     1310.18     73.67 o 
   9  13   4     1226.37     1751.27     77.62 o 
  10  13   4    18492.34    19297.11    256.95 o 
  11  13   4     8923.89     8711.97    152.80 o 
  12  13   4    24957.94    26410.95    439.62 o 
  13  13   4     2003.11     1862.10    110.26 o 
  14  13   4       18.42        0.00     85.25 o 
  15  13   4     7429.13     7461.56    242.53 o 
  16  13   4     3989.18     3641.76    156.20 o 
  17  13   4     3723.34     3706.17    222.16 o 
  18  13   4      182.64      349.09    126.10 o 
  19  13   4       28.46        0.00    152.87 o 
 -20  14   4     1935.70     2086.43    157.00 o 
 -19  14   4      675.05      733.70    128.10 o 
 -18  14   4        6.84        0.00     90.56 o 
 -17  14   4     1238.15      965.16    104.63 o 
 -16  14   4    11584.60    11913.02    274.54 o 
 -15  14   4       31.42      169.12     80.19 o 
 -14  14   4      147.85      255.41     77.67 o 
 -13  14   4     1427.07     1520.16     97.07 o 
 -12  14   4     2108.40     2176.52     91.27 o 
 -11  14   4     1897.10     2039.58     74.78 o 
 -10  14   4    17767.66    20039.34    268.23 o 
  -9  14   4     3306.41     3575.83    106.18 o 
  -8  14   4     9900.82    11810.56    215.90 o 
  -7  14   4     2082.55     2048.82     81.70 o 
  -6  14   4    16962.64    18966.40    302.65 o 
  -5  14   4    10221.70    12462.16    207.69 o 
  -4  14   4     1028.25      895.97     80.19 o 
  -3  14   4       49.79      120.17     56.92 o 
  -2  14   4     2664.99     2446.00     80.34 o 
  -1  14   4       67.17        0.00     49.16 o 
   0  14   4      750.43      488.71     69.89 o 
   1  14   4    29111.79    29006.98    380.12 o 
   2  14   4    66183.70    69963.20    835.54 o 
   3  14   4     1793.08     2103.24     83.00 o 
   4  14   4    13798.08    14807.75    216.11 o 
   5  14   4    11611.93    13178.65    215.50 o 
   6  14   4    34184.59    35488.63    369.98 o 
   7  14   4      262.57      256.96     44.89 o 
   8  14   4     2684.16     2585.90    150.99 o 
   9  14   4     5731.02     5618.26    170.87 o 
  10  14   4     8235.16     7368.09    143.20 o 
  11  14   4      158.87      143.92     55.77 o 
  12  14   4     2592.53     2638.27    111.51 o 
  13  14   4       99.89      210.24     93.52 o 
  14  14   4     1874.83     1950.16    167.54 o 
  15  14   4      127.85       45.63    118.01 o 
  16  14   4        8.31        0.00    115.81 o 
  17  14   4     1463.72     1454.75    148.93 o 
  18  14   4     6375.43     6858.49    249.20 o 
 -20  15   4      945.76     1060.79    187.27 o 
 -19  15   4     2855.03     2121.19    157.54 o 
 -18  15   4     9162.94     8596.90    293.20 o 
 -17  15   4     3441.04     3874.81    167.03 o 
 -16  15   4    19880.20    20018.67    575.28 o 
 -15  15   4    12223.69    11664.72    262.99 o 
 -14  15   4     9315.99     9910.22    209.40 o 
 -13  15   4     3788.20     3508.42    109.54 o 
 -12  15   4      863.26      883.21     65.45 o 
 -11  15   4     1647.11     1894.67     75.89 o 
 -10  15   4     4483.22     4444.53    117.89 o 
  -9  15   4     5214.72     5006.61    130.31 o 
  -8  15   4     8372.90     9360.09    164.62 o 
  -7  15   4      465.29      721.15     75.21 o 
  -6  15   4     1860.48     1701.12     85.22 o 
  -5  15   4    30329.89    30382.46    422.82 o 
  -4  15   4    45862.90    47113.58    594.71 o 
  -3  15   4     1717.77     1665.57     87.20 o 
  -2  15   4    13116.81    15081.22    240.77 o 
  -1  15   4    20084.63    21146.99    276.21 o 
   0  15   4    14348.89    16755.91    262.63 o 
   1  15   4    13943.32    14934.14    231.96 o 
   2  15   4    11515.84    12143.46    193.04 o 
   3  15   4     1511.82     2168.50     86.86 o 
   4  15   4      384.57      329.46     71.33 o 
   5  15   4     2071.68     1868.75     94.67 o 
   6  15   4      791.83      934.11     57.66 o 
   7  15   4     2702.28     2668.16    110.10 o 
   8  15   4       16.65       86.72     55.69 o 
   9  15   4      229.92      291.69     61.52 o 
  10  15   4      583.86      600.24     77.08 o 
  11  15   4     4012.23     4379.76    128.73 o 
  12  15   4     9704.71     9848.10    202.67 o 
  13  15   4        0.96        0.00    114.27 o 
  14  15   4     1499.59     1780.92    154.94 o 
  15  15   4      519.42      495.49    129.05 o 
  16  15   4     3331.18     3800.31    198.26 o 
  17  15   4       10.86        0.00    123.54 o 
  18  15   4      107.60      223.85    127.55 o 
 -19  16   4      655.90      701.09    137.56 o 
 -18  16   4      661.26      649.53    134.70 o 
 -17  16   4       99.84      344.98    122.86 o 
 -16  16   4     2250.41     1945.52    265.29 o 
 -15  16   4        5.54        0.00    113.86 o 
 -14  16   4      839.64      780.49    108.11 o 
 -13  16   4       92.89        0.00     59.46 o 
 -12  16   4       98.66      258.55     63.07 o 
 -11  16   4     3339.22     3167.98    156.16 o 
 -10  16   4    17389.11    16296.24    256.43 o 
  -9  16   4       14.61      105.94     60.26 o 
  -8  16   4     1020.71     1131.60     78.93 o 
  -7  16   4    13101.78    13208.51    226.63 o 
  -6  16   4     4227.59     4317.30    145.94 o 
  -5  16   4     3014.40     2736.30    117.49 o 
  -4  16   4    20370.58    20748.81    362.70 o 
  -3  16   4     1215.64     1385.85     90.08 o 
  -2  16   4    10671.65    10477.59    197.40 o 
  -1  16   4       96.12      314.31     59.67 o 
   0  16   4    19148.84    19371.18    264.99 o 
   1  16   4    16311.57    17425.82    247.38 o 
   2  16   4       40.19      229.29     73.56 o 
   3  16   4     3267.49     3663.38    122.99 o 
   4  16   4     6217.45     7015.33    178.94 o 
   5  16   4    11539.32    11997.90    236.36 o 
   6  16   4    38964.94    39753.21    440.34 o 
   7  16   4     3924.36     3875.19    113.86 o 
   8  16   4     1414.12     1074.61     88.36 o 
   9  16   4     2232.74     1958.21    103.70 o 
  10  16   4     3442.07     3252.63    132.13 o 
  11  16   4      149.37      127.23     80.17 o 
  12  16   4      788.09      829.17     89.10 o 
  13  16   4     2917.39     2771.84    138.18 o 
  14  16   4      887.81     1156.69    148.07 o 
  15  16   4     4256.08     3635.48    202.30 o 
  16  16   4      941.90      843.39    184.53 o 
  17  16   4      168.57        0.00    125.96 o 
 -19  17   4       31.68        0.00    123.09 o 
 -18  17   4      773.16      716.14    142.12 o 
 -17  17   4     1296.77     1322.74    148.79 o 
 -16  17   4    15557.38    14361.97    544.69 o 
 -15  17   4      242.52       52.52    120.40 o 
 -14  17   4     3471.38     3297.36    187.40 o 
 -13  17   4     2719.76     2861.92    117.39 o 
 -12  17   4     2459.73     2111.85    103.77 o 
 -11  17   4      450.65      564.06     81.59 o 
 -10  17   4     1385.52     1849.99     94.89 o 
  -9  17   4      233.59      370.21     74.60 o 
  -8  17   4      519.28      287.39     74.03 o 
  -7  17   4     7354.07     6258.99    171.01 o 
  -6  17   4     7140.61     7765.56    240.37 o 
  -5  17   4     3669.75     4203.98    167.15 o 
  -4  17   4    11620.52    12065.60    243.72 o 
  -3  17   4      252.25      297.70     84.26 o 
  -2  17   4      559.00      302.31     92.12 o 
  -1  17   4     2280.60     2429.26    133.17 o 
   0  17   4    11885.49    10337.33    204.69 o 
   1  17   4     2263.43     2430.82    102.84 o 
   2  17   4       30.85        0.00     72.85 o 
   3  17   4       51.72       70.92     72.14 o 
   4  17   4     1551.98     1687.56    106.57 o 
   5  17   4      468.20      276.34     90.39 o 
   6  17   4     5814.88     5829.85    158.27 o 
   7  17   4    14068.66    14318.91    273.03 o 
   8  17   4     2150.66     2679.06    128.75 o 
   9  17   4     3717.58     3497.75    133.16 o 
  10  17   4     2265.17     2087.18    115.88 o 
  11  17   4     1378.74     1079.73     97.77 o 
  12  17   4     1425.97     1502.20    108.55 o 
  13  17   4     5483.44     5564.97    153.77 o 
  14  17   4     6967.31     6542.74    257.99 o 
  15  17   4        9.73        0.00    133.89 o 
  16  17   4      505.04      512.96    144.11 o 
  17  17   4       13.11       92.23    133.89 o 
 -18  18   4      689.60      420.07    164.67 o 
 -17  18   4       30.28        0.00    147.33 o 
 -16  18   4     7539.36     7935.32    320.77 o 
 -15  18   4      113.34        0.00    136.84 o 
 -14  18   4     1813.70     1879.65    125.19 o 
 -13  18   4    11750.68    11116.81    245.85 o 
 -12  18   4     1815.97     1442.93     97.07 o 
 -11  18   4      461.63      587.51     83.73 o 
 -10  18   4      121.64      254.28     73.93 o 
  -9  18   4     3268.02     2950.29    115.48 o 
  -8  18   4     3126.65     2989.71    115.31 o 
  -7  18   4      259.66      184.62     85.53 o 
  -6  18   4       27.59        0.00     81.37 o 
  -5  18   4       43.41      182.40     95.16 o 
  -4  18   4     2066.67     2425.94    179.42 o 
  -3  18   4     1834.88     2295.79    122.24 o 
  -2  18   4     2951.32     2846.82    215.89 o 
  -1  18   4     3082.14     2375.85    206.70 o 
   0  18   4     6669.71     7103.16    229.44 o 
   1  18   4      513.87      385.29     91.50 o 
   2  18   4     3810.38     3848.96    158.15 o 
   3  18   4     5953.83     6087.34    156.66 o 
   4  18   4     7735.35     6999.16    181.87 o 
   5  18   4     1792.59     1935.89    115.25 o 
   6  18   4     5435.39     4269.71    141.18 o 
   7  18   4     1146.13      737.01     89.91 o 
   8  18   4        3.85        0.00     79.83 o 
   9  18   4      230.64       43.17     80.30 o 
  10  18   4     5279.68     5831.93    233.43 o 
  11  18   4      935.55      730.06    100.13 o 
  12  18   4      217.68      225.79     85.14 o 
  13  18   4      349.34      468.25     86.01 o 
  14  18   4      488.85      891.15    203.43 o 
  15  18   4     3872.02     3263.28    202.49 o 
  16  18   4      103.62      100.28    133.04 o 
 -17  19   4      112.26        0.00    154.40 o 
 -16  19   4      424.06        0.00    144.90 o 
 -15  19   4     3757.27     4417.41    329.34 o 
 -14  19   4      602.16      332.18     81.07 o 
 -13  19   4      350.06      336.12     89.93 o 
 -12  19   4      268.99      144.90     91.15 o 
 -11  19   4      169.61      109.82     80.39 o 
 -10  19   4      100.20      122.77     74.92 o 
  -9  19   4     3944.70     4316.61    143.10 o 
  -8  19   4    12055.08    11922.70    225.93 o 
  -7  19   4     4450.52     4617.88    165.58 o 
  -6  19   4    21066.66    20665.38    354.31 o 
  -5  19   4     1866.31     2444.43    138.73 o 
  -4  19   4       20.23      138.18    168.62 o 
  -3  19   4    21199.01    19960.00    453.72 o 
  -2  19   4       59.03      468.62    126.09 o 
  -1  19   4      108.25      156.19    158.73 o 
   0  19   4      455.09      375.39    315.90 o 
   1  19   4     2999.91     3459.92    227.01 o 
   2  19   4       27.98        0.00     86.53 o 
   3  19   4      144.61       80.87     94.15 o 
   4  19   4      285.21      243.80     98.12 o 
   5  19   4      788.58      654.97    110.71 o 
   6  19   4       45.47      478.04     85.85 o 
   7  19   4    13728.21    13056.84    242.27 o 
   8  19   4     4655.41     4654.45    157.71 o 
   9  19   4      457.51      202.59     84.48 o 
  10  19   4     1544.27     1561.04    115.89 o 
  11  19   4     2242.20     2278.96    149.83 o 
  12  19   4     2506.94     2206.70    121.45 o 
  13  19   4       58.63        0.00     81.39 o 
  14  19   4     1321.53     1188.67     97.12 o 
  15  19   4      128.89        0.00    139.26 o 
  16  19   4     3897.22     4303.94    230.75 o 
 -17  20   4     2084.37     1805.37    204.20 o 
 -16  20   4        1.49      148.47    211.72 o 
 -15  20   4       42.73        0.00    149.20 o 
 -14  20   4       21.24      110.66     84.49 o 
 -13  20   4     2267.70     1654.14    119.59 o 
 -12  20   4      818.77     1054.49    112.97 o 
 -11  20   4       26.01        0.00    116.20 o 
 -10  20   4      271.94      517.56     91.57 o 
  -9  20   4     4355.92     4309.47    146.97 o 
  -8  20   4      223.75      295.28     86.14 o 
  -7  20   4     2520.21     2853.23    247.38 o 
  -6  20   4        5.48      273.96    104.52 o 
  -5  20   4     6195.44     5935.27    241.56 o 
  -4  20   4      120.53      392.21    132.72 o 
  -3  20   4      281.16      325.40    131.82 o 
  -2  20   4      277.73       21.63    168.03 o 
  -1  20   4      204.97      221.80    156.84 o 
   0  20   4     4961.12     4586.14    280.28 o 
   1  20   4     2033.33     2121.41    213.23 o 
   2  20   4    11786.23    10572.78    256.28 o 
   3  20   4       16.91      158.86     96.83 o 
   4  20   4     1328.09     1821.32    132.05 o 
   5  20   4      364.96        0.00     99.98 o 
   6  20   4     6208.44     5983.96    187.77 o 
   7  20   4       91.26       18.31     93.88 o 
   8  20   4     1927.90     1700.12    125.73 o 
   9  20   4     1600.71     1303.07    115.70 o 
  10  20   4     5058.07     5597.72    181.24 o 
  11  20   4      654.51      655.15    106.08 o 
  12  20   4        0.16        0.00     87.88 o 
  13  20   4     1858.27     1724.05    117.01 o 
  14  20   4      250.47      373.54     79.28 o 
  15  20   4     5700.92     5846.68    264.22 o 
 -16  21   4      230.78      272.39    170.90 o 
 -15  21   4      110.27      477.20    174.75 o 
 -14  21   4     2203.45     1955.85    121.08 o 
 -13  21   4       92.30        0.00    183.61 o 
 -12  21   4      810.30      304.82    105.48 o 
 -11  21   4       79.80        0.00    115.44 o 
 -10  21   4      249.60      340.19    154.25 o 
  -9  21   4     2565.21     2156.71    127.25 o 
  -8  21   4     1538.19     1847.86    120.84 o 
  -7  21   4      628.50      920.65    148.95 o 
  -6  21   4     1732.17     1519.63    158.41 o 
  -5  21   4       63.33       50.07    130.78 o 
  -4  21   4      182.69      358.41    127.54 o 
  -3  21   4      411.09       97.27    165.53 o 
  -2  21   4      281.61      525.60    181.47 o 
  -1  21   4      173.44        0.00    154.40 o 
   0  21   4     7942.87     7329.93    342.19 o 
   1  21   4       75.38       16.56    168.03 o 
   2  21   4      233.10      392.73    174.12 o 
   3  21   4     1160.66     1057.79    134.85 o 
   4  21   4      725.04      669.25    110.36 o 
   5  21   4     2895.90     3112.61    158.71 o 
   6  21   4     2470.42     2355.08    150.03 o 
   7  21   4     1792.99     2015.82    148.77 o 
   8  21   4     1669.90     1414.61    121.19 o 
   9  21   4     3543.64     2968.09    191.11 o 
  10  21   4       85.14      368.72    113.58 o 
  11  21   4     2590.08     2164.85    147.48 o 
  12  21   4      480.92      585.82    117.22 o 
  13  21   4      262.43       15.62    113.50 o 
  14  21   4      124.07       20.48     87.49 o 
 -15  22   4       46.96        0.00    141.14 o 
 -14  22   4     7300.54     7330.39    240.05 o 
 -13  22   4      636.97      412.47    147.91 o 
 -12  22   4     1635.87     1333.32    145.61 o 
 -11  22   4        1.45        0.00    113.86 o 
 -10  22   4      331.62      546.99    175.24 o 
  -9  22   4     1633.63     1588.75    120.12 o 
  -8  22   4      680.73      891.36    123.03 o 
  -7  22   4     1172.61     1302.30    221.41 o 
  -6  22   4     3663.12     2845.47    189.43 o 
  -5  22   4     1372.62     1355.62    164.98 o 
  -4  22   4      454.19      781.02    199.44 o 
  -3  22   4      924.25     1164.53    201.61 o 
  -2  22   4      915.35      630.57    346.14 o 
  -1  22   4       67.65      359.67    180.41 o 
   0  22   4     1056.56     1096.03    206.70 o 
   1  22   4        0.56        0.00    166.14 o 
   2  22   4     1142.90     1016.06    396.55 o 
   3  22   4     7835.41     7978.33    344.54 o 
   4  22   4       47.05        0.00    106.90 o 
   5  22   4       48.58        0.00    107.17 o 
   6  22   4      144.19       35.40    114.65 o 
   7  22   4      284.33      410.20    124.49 o 
   8  22   4     3710.17     3105.17    171.66 o 
   9  22   4      290.68      180.61    133.88 o 
  10  22   4     2422.72     2027.51    152.57 o 
  11  22   4      283.89      246.07    152.31 o 
  12  22   4      118.27       34.52    108.06 o 
  13  22   4       25.60        0.00    105.17 o 
 -14  23   4      978.70     1356.73    138.72 o 
 -13  23   4      175.88      178.73    121.12 o 
 -12  23   4       64.50      133.20    125.96 o 
 -11  23   4       83.99      131.07    129.96 o 
 -10  23   4        2.84        0.00    117.89 o 
  -9  23   4      254.56      421.67    336.06 o 
  -8  23   4      583.20      560.69    121.47 o 
  -7  23   4     1577.10     1343.22    166.79 o 
  -6  23   4     3214.08     3006.50    200.28 o 
  -5  23   4     4104.44     5341.47    339.42 o 
  -4  23   4     4472.40     3760.88    270.77 o 
  -3  23   4     4760.53     3848.64    273.24 o 
  -2  23   4      469.12      193.72    173.42 o 
  -1  23   4      134.06        0.00    208.36 o 
   0  23   4      400.28     1041.47    206.70 o 
   1  23   4      805.08      583.13    187.68 o 
   2  23   4      321.07        0.00    396.55 o 
   3  23   4      482.60      576.10    393.19 o 
   4  23   4      967.72      924.36    346.14 o 
   5  23   4      103.42        0.00    112.60 o 
   6  23   4        3.23        0.00    115.02 o 
   7  23   4      649.50      222.22    124.14 o 
   8  23   4      172.72       92.46    123.66 o 
   9  23   4     1865.24     2045.10    180.05 o 
  10  23   4     3117.76     3012.77    171.43 o 
  11  23   4     1019.18      861.69    130.06 o 
  12  23   4      275.75      202.08    116.24 o 
 -13  24   4      248.25      135.47    169.26 o 
 -12  24   4      598.00      714.78    134.41 o 
 -11  24   4       40.64       51.34    127.23 o 
 -10  24   4      125.57      208.90    174.12 o 
  -9  24   4     4948.44     4600.53    292.26 o 
  -8  24   4      369.69       55.16    117.05 o 
  -7  24   4       49.99      128.40    147.77 o 
  -6  24   4      301.84      643.83    154.21 o 
  -5  24   4        0.53      196.53    187.68 o 
  -4  24   4      284.17       38.26    183.71 o 
  -3  24   4      393.73      261.50    315.90 o 
  -2  24   4      272.41      305.81    199.61 o 
  -1  24   4      175.55      289.76    191.38 o 
   0  24   4      456.34      646.20    383.11 o 
   1  24   4     1276.45     1791.04    225.71 o 
   2  24   4      881.04      713.04    416.71 o 
   3  24   4      582.80      547.74    196.85 o 
   4  24   4      661.59      900.00    211.45 o 
   5  24   4       91.63      280.91    197.19 o 
   6  24   4       10.65       96.85    210.05 o 
   7  24   4      707.41      593.05    163.44 o 
   8  24   4     1448.76     1081.29    163.39 o 
   9  24   4      587.87      567.63    157.92 o 
  10  24   4      366.18      688.39    132.79 o 
  11  24   4      450.93      157.71    125.32 o 
 -12  25   4      822.86     1522.49    160.24 o 
 -11  25   4       95.34      212.60    165.76 o 
 -10  25   4      297.35      460.40    302.45 o 
  -9  25   4      115.03      307.56    187.32 o 
  -8  25   4     2390.64     2479.83    203.97 o 
  -7  25   4        5.27      124.31    187.74 o 
  -6  25   4      898.22     1112.01    423.43 o 
  -5  25   4      117.18      543.79    203.70 o 
  -4  25   4       24.73      246.01    197.19 o 
  -3  25   4     2057.57     2086.02    249.48 o 
  -2  25   4     1978.47     1653.43    239.97 o 
  -1  25   4      373.59      158.64    196.85 o 
   0  25   4      797.11      268.69    295.73 o 
   1  25   4     4038.79     3856.04    290.87 o 
   2  25   4      105.86      150.45    185.17 o 
   3  25   4       54.21        0.00    329.34 o 
   4  25   4      693.26      846.31    231.88 o 
   5  25   4        4.12        0.00    196.85 o 
   6  25   4       94.46       92.18    393.19 o 
   7  25   4       50.12       66.55    153.23 o 
   8  25   4     2399.95     1924.10    366.30 o 
   9  25   4       60.28      318.81    319.32 o 
  10  25   4      246.83      276.32    155.59 o 
 -10  26   4     1139.78      897.99    295.73 o 
  -9  26   4      978.27      718.62    201.72 o 
  -8  26   4     3877.50     3153.81    269.77 o 
  -7  26   4       36.49        0.00    187.32 o 
  -6  26   4      701.01     1709.06    239.69 o 
  -5  26   4       11.38        0.00    204.20 o 
  -4  26   4       18.18      340.24    213.71 o 
  -3  26   4       83.15        0.00    203.70 o 
  -2  26   4     1425.49     1480.62    230.17 o 
  -1  26   4      112.79      418.19    215.89 o 
   0  26   4     1133.32     1353.64    234.93 o 
   1  26   4        2.66      252.23    211.45 o 
   2  26   4      767.10      564.73    213.23 o 
   3  26   4        0.95      152.69    231.88 o 
   4  26   4       38.23      245.09    221.80 o 
   5  26   4       64.50        0.00    201.94 o 
   6  26   4      859.98      399.24    332.70 o 
   7  26   4      192.17      369.66    309.17 o 
   8  26   4     2737.09     3211.58    483.92 o 
   9  26   4      770.71     1130.73    222.01 o 
  -8  27   4       12.57      134.42    268.85 o 
  -7  27   4       62.06        0.00    204.36 o 
  -6  27   4        0.87      114.42    202.87 o 
  -5  27   4      497.66      458.64    208.95 o 
  -4  27   4      881.23      262.13    218.62 o 
  -3  27   4      264.84      804.84    225.71 o 
  -2  27   4       47.85      107.69    319.26 o 
  -1  27   4      961.87      473.84    223.37 o 
   0  27   4       16.77      601.55    223.37 o 
   1  27   4     1810.68     3611.74    304.05 o 
   2  27   4      120.05      284.39    220.96 o 
   3  27   4      824.41      504.88    235.24 o 
   4  27   4        0.09      106.80    216.20 o 
   5  27   4        2.86      252.46    312.53 o 
   6  27   4      539.69     1084.12    244.72 o 
   7  27   4     2305.06     3844.51    450.32 o 
  -6  28   4      141.41        0.00    315.90 o 
  -5  28   4       13.12      303.15    258.77 o 
  -4  28   4      216.00      126.56    222.77 o 
  -3  28   4        4.56        2.19    216.15 o 
  -2  28   4      263.27      266.23    248.68 o 
  -1  28   4      996.43      378.36    242.24 o 
   0  28   4        3.76        0.00    227.98 o 
   1  28   4       34.81      735.26    389.83 o 
   2  28   4       83.29        0.00    213.23 o 
   3  28   4      828.37     2252.07    339.42 o 
   4  28   4     1896.84     1690.85    270.77 o 
 -23   0   5     2252.33     2305.36    342.78 o 
 -21   0   5      383.18        0.00    171.39 o 
 -19   0   5     5253.80     5665.73    297.01 o 
 -17   0   5     1826.19     1705.84    299.09 o 
 -15   0   5     3693.11     3616.00    213.87 o 
 -13   0   5     7749.25     7314.35    270.77 o 
 -11   0   5    51625.31    48066.39   1024.11 o 
  -9   0   5     2541.68     2422.71    178.11 o 
  -7   0   5       74.77        0.00     53.77 o 
  -5   0   5     1365.82      793.10     73.93 o 
  -3   0   5    10207.83     7015.95    198.27 o 
  -1   0   5     1106.52      864.39     84.92 o 
   1   0   5    17598.50    13783.52    322.62 o 
   3   0   5     4462.99     2814.82    174.58 o 
   5   0   5     1668.20     1797.86     67.82 o 
   7   0   5       32.07       64.89     31.42 o 
   9   0   5     5529.27     4922.64    131.71 o 
  11   0   5     1082.30      880.38     64.86 o 
  13   0   5     2822.56     2916.93    107.03 o 
  15   0   5      635.75      590.21     76.17 o 
  17   0   5       61.43        0.00    117.62 o 
  19   0   5     3053.24     2802.62    198.46 o 
  21   0   5     1394.97      981.29    282.29 o 
 -23   1   5       62.39        0.00    173.03 o 
 -22   1   5      373.73      352.43    142.03 o 
 -21   1   5      965.81      988.34    134.11 o 
 -20   1   5      264.24      368.22    119.00 o 
 -19   1   5     2449.92     2497.33    152.44 o 
 -18   1   5     1006.96     1288.15    138.73 o 
 -17   1   5     4173.57     4407.63    177.77 o 
 -16   1   5     6001.22     5802.81    196.05 o 
 -15   1   5     1015.23      981.63    108.20 o 
 -14   1   5      730.39      267.14     93.03 o 
 -13   1   5     3531.92     3569.23    151.00 o 
 -12   1   5      251.82      125.48     79.67 o 
 -11   1   5      121.37      169.74     75.33 o 
 -10   1   5    10993.00    10040.96    230.89 o 
  -9   1   5       68.80        4.73     30.26 o 
  -8   1   5      760.01      410.27     39.58 o 
  -7   1   5      449.09      226.97    124.34 o 
  -6   1   5     9511.76     7406.74    262.13 o 
  -5   1   5     1301.21      671.32     43.22 o 
  -4   1   5     7286.94     5611.60    130.49 o 
  -3   1   5      857.83      254.07     44.86 o 
  -2   1   5     6459.37     4411.86     82.04 o 
  -1   1   5       54.97       19.96     24.22 o 
   0   1   5     3059.44     2257.42     81.19 o 
   1   1   5      119.22        0.00     34.68 o 
   2   1   5       31.43       43.24     39.27 o 
   3   1   5       13.29        0.00     31.66 o 
   4   1   5     9421.17     6247.62     93.67 o 
   5   1   5      110.04       48.88     27.15 o 
   6   1   5      563.87      396.00     31.24 o 
   7   1   5       68.39       64.87     23.46 o 
   8   1   5      233.97      173.26     65.72 o 
   9   1   5      441.67      362.09     40.86 o 
  10   1   5      119.85       71.91     39.99 o 
  11   1   5     2653.95     2146.27     76.08 o 
  12   1   5      623.42      580.56     73.55 o 
  13   1   5     1385.63     1123.96     54.15 o 
  14   1   5      169.18      141.18     47.82 o 
  15   1   5      724.00      743.71     51.60 o 
  16   1   5     1705.84     1691.18    104.42 o 
  17   1   5      245.90      210.45     73.73 o 
  18   1   5      466.15      343.52     87.31 o 
  19   1   5       55.12        0.00     96.85 o 
  20   1   5        5.56       35.26    106.79 o 
  21   1   5      638.67      616.14    123.29 o 
 -23   2   5      210.72      279.10    155.12 o 
 -22   2   5       44.05        0.00    134.26 o 
 -21   2   5     1419.36     1668.78    148.45 o 
 -20   2   5      272.49      246.79    115.59 o 
 -19   2   5      234.91      191.69    137.76 o 
 -18   2   5      913.56      907.23    194.99 o 
 -17   2   5       37.92       87.93     94.01 o 
 -16   2   5     1014.20     1268.90    132.50 o 
 -15   2   5     3135.58     2928.63    142.56 o 
 -14   2   5      325.31      138.44     88.43 o 
 -13   2   5     1782.13     1441.58    106.59 o 
 -12   2   5       24.89        0.00     75.99 o 
 -11   2   5     5307.18     4688.57    150.71 o 
 -10   2   5     1896.24     1696.40    120.29 o 
  -9   2   5     1251.19     1111.63     55.38 o 
  -8   2   5     4575.05     3868.24    126.06 o 
  -7   2   5     4258.18     3253.05    154.59 o 
  -6   2   5     4189.61     3972.21    181.47 o 
  -5   2   5     3266.45     2039.07    138.43 o 
  -4   2   5    19810.14    14229.83    228.48 o 
  -3   2   5     1973.94      976.85     45.99 o 
  -2   2   5     3825.57     2563.87     61.70 o 
  -1   2   5     3102.04     2186.52     46.98 o 
   0   2   5     4772.98     3958.98     63.60 o 
   1   2   5     1438.20      987.44     44.59 o 
   2   2   5      423.29      246.25     32.17 o 
   3   2   5      326.30      130.25     31.73 o 
   4   2   5     1820.06     1367.91     47.58 o 
   5   2   5     3496.24     2545.30     61.19 o 
   6   2   5      158.41      100.14     27.47 o 
   7   2   5      487.20      346.16     40.96 o 
   8   2   5      167.25      147.37     36.74 o 
   9   2   5       85.79       28.77     38.98 o 
  10   2   5      375.11      289.14     42.36 o 
  11   2   5      345.15      375.93     43.97 o 
  12   2   5      239.96      200.30     49.84 o 
  13   2   5      223.95      168.18     54.10 o 
  14   2   5       68.31        0.00     47.58 o 
  15   2   5       51.07       29.95     43.59 o 
  16   2   5      201.05       92.78     52.57 o 
  17   2   5     4906.50     5100.26    234.12 o 
  18   2   5      294.81      523.21     88.28 o 
  19   2   5      217.98      166.70    103.17 o 
  20   2   5      319.03      336.38    113.29 o 
  21   2   5      548.08      545.33    120.52 o 
 -23   3   5       11.47        0.00    138.91 o 
 -22   3   5        5.21        0.00    135.37 o 
 -21   3   5     1301.44     1517.31    164.85 o 
 -20   3   5     2768.12     2873.83    166.16 o 
 -19   3   5      275.80      218.28    107.57 o 
 -18   3   5     3072.26     3114.04    159.34 o 
 -17   3   5       22.71        0.00    134.85 o 
 -16   3   5     5527.58     5835.96    195.80 o 
 -15   3   5     5505.33     5790.03    186.73 o 
 -14   3   5     2677.43     2295.05    126.11 o 
 -13   3   5     1727.88     1382.79    102.13 o 
 -12   3   5      294.45      242.65     78.42 o 
 -11   3   5     1612.95     1558.83    112.53 o 
 -10   3   5      120.79      126.44     46.67 o 
  -9   3   5      499.64      357.91     39.86 o 
  -8   3   5      315.55      236.52     42.64 o 
  -7   3   5     1977.38     1437.61     87.83 o 
  -6   3   5    20890.65    17898.53    387.31 o 
  -5   3   5     9146.30     6885.77    175.08 o 
  -4   3   5     5231.96     3552.07     88.78 o 
  -3   3   5     6109.13     3386.96     75.66 o 
  -2   3   5     1826.41      934.36     36.84 o 
  -1   3   5     6246.70     4062.82     64.28 o 
   0   3   5       10.00        0.00     22.29 o 
   1   3   5       44.82       76.52     27.37 o 
   2   3   5     1255.16     1162.72     36.59 o 
   3   3   5     2606.17     1395.99     52.56 o 
   4   3   5     3515.15     2559.79     54.92 o 
   5   3   5      336.38      201.48     28.32 o 
   6   3   5     1349.90     1283.28     48.90 o 
   7   3   5       73.61       28.82     24.90 o 
   8   3   5       11.13        0.00     22.08 o 
   9   3   5     6642.03     6206.29    116.28 o 
  10   3   5      171.71      115.39     45.11 o 
  11   3   5     1380.82     1317.56     67.60 o 
  12   3   5      126.74        4.21     56.38 o 
  13   3   5      803.84      788.33     66.02 o 
  14   3   5      581.93      530.62     64.20 o 
  15   3   5      365.58      367.23     62.08 o 
  16   3   5     2726.91     3056.99     96.60 o 
  17   3   5      348.03      222.38     72.53 o 
  18   3   5      633.08      554.18    127.09 o 
  19   3   5       13.52        0.00     83.43 o 
  20   3   5       20.96        0.00    101.25 o 
  21   3   5      305.39      373.85    170.11 o 
 -23   4   5      899.85      801.94    162.71 o 
 -22   4   5      208.43      176.97    137.70 o 
 -21   4   5     2551.50     2175.06    184.23 o 
 -20   4   5      930.37      583.37    139.59 o 
 -19   4   5     1294.19     1073.15     92.98 o 
 -18   4   5      743.54      505.76    112.18 o 
 -17   4   5     1891.40     1903.84    130.70 o 
 -16   4   5     1153.04     1183.51    113.89 o 
 -15   4   5     1873.20     1231.43    110.85 o 
 -14   4   5      964.11     1016.25    103.78 o 
 -13   4   5     3975.35     3770.09    147.92 o 
 -12   4   5    12151.85    11500.69    240.26 o 
 -11   4   5     2977.37     2326.34     81.78 o 
 -10   4   5      429.00      299.48     44.47 o 
  -9   4   5     3398.63     3686.92    124.04 o 
  -8   4   5      438.42      365.35     45.70 o 
  -7   4   5     1005.50      695.49     78.29 o 
  -6   4   5    13135.16    11089.59    210.52 o 
  -5   4   5     4579.90     2813.44     94.18 o 
  -4   4   5      406.95       89.38     28.85 o 
  -3   4   5       14.41        0.00     31.40 o 
  -2   4   5    13259.21    10002.06    189.54 o 
  -1   4   5     1890.08      903.44     32.12 o 
   0   4   5       77.33        0.00     23.20 o 
   1   4   5      450.49      315.59     39.06 o 
   2   4   5     2808.65     2183.83     58.83 o 
   3   4   5     1912.32     1712.82     64.29 o 
   4   4   5       44.05        7.98     32.61 o 
   5   4   5      892.10      561.45     31.01 o 
   6   4   5      321.61      161.75     28.92 o 
   7   4   5     1729.87     1268.07     75.15 o 
   8   4   5     6860.35     6128.07    156.71 o 
   9   4   5      140.83      119.95     45.74 o 
  10   4   5      670.38      734.96     55.71 o 
  11   4   5       79.38       93.23     49.97 o 
  12   4   5     6806.66     6759.57    202.79 o 
  13   4   5     1609.30     1451.84     75.54 o 
  14   4   5      494.31      444.52     63.11 o 
  15   4   5     2356.22     2555.79    102.31 o 
  16   4   5      950.08     1016.20     77.15 o 
  17   4   5     1137.21     1112.52     77.73 o 
  18   4   5      199.82       50.31     80.54 o 
  19   4   5      337.46      351.67     86.72 o 
  20   4   5      135.99      130.93    157.16 o 
  21   4   5     2173.21     2129.20    151.34 o 
 -23   5   5      869.35      820.68     81.68 o 
 -22   5   5      203.32       67.50     85.58 o 
 -21   5   5      221.62      255.61    102.89 o 
 -20   5   5     1123.77      732.80     95.07 o 
 -19   5   5      625.29      464.70     77.90 o 
 -18   5   5      146.48       19.09     67.84 o 
 -17   5   5     4035.84     3901.70    125.47 o 
 -16   5   5       32.97      139.23     61.22 o 
 -15   5   5      441.55      375.67     63.92 o 
 -14   5   5      134.57      179.70     85.05 o 
 -13   5   5       37.41       26.46     57.15 o 
 -12   5   5      741.95      660.95     53.54 o 
 -11   5   5       22.65       67.63     37.47 o 
 -10   5   5    12183.65    11158.85    154.30 o 
  -9   5   5     1876.70     1818.31     74.69 o 
  -8   5   5     3363.82     2919.69     83.26 o 
  -7   5   5     1103.28     1280.99     62.24 o 
  -6   5   5     2339.63     2596.33     73.51 o 
  -5   5   5     5098.44     3407.78     87.76 o 
  -4   5   5     3147.01     2334.19     71.63 o 
  -3   5   5      236.07      378.29     31.58 o 
  -2   5   5     3123.91     2279.08     52.59 o 
  -1   5   5     6307.58     4164.07     64.17 o 
   0   5   5     9517.49     7747.99     92.50 o 
   1   5   5      349.18      258.78     24.89 o 
   2   5   5    16386.95    13873.13    192.50 o 
   3   5   5     2168.09     1129.81     48.19 o 
   4   5   5     3266.14     3269.95     79.42 o 
   5   5   5      203.46       87.87     34.56 o 
   6   5   5     1853.55     1222.79     41.30 o 
   7   5   5     2152.81     1779.84     72.64 o 
   8   5   5     5620.00     4712.77    128.69 o 
   9   5   5      168.91       99.79     52.69 o 
  10   5   5      979.21      937.87     60.45 o 
  11   5   5     2883.65     2895.44     93.58 o 
  12   5   5      554.37      657.70     95.54 o 
  13   5   5      300.67      305.15     63.75 o 
  14   5   5       41.05        0.00     60.14 o 
  15   5   5     2835.47     2860.08    108.17 o 
  16   5   5      431.45      333.71     68.60 o 
  17   5   5        8.66       29.75     63.47 o 
  18   5   5      326.09      205.15     85.89 o 
  19   5   5       83.40        0.00    101.38 o 
  20   5   5     1156.50     1212.49    144.35 o 
  21   5   5     2162.88     2395.69    133.65 o 
 -22   6   5       34.13        0.00     73.17 o 
 -21   6   5       35.94        0.00     61.58 o 
 -20   6   5        0.78        0.00     61.70 o 
 -19   6   5     2692.45     2253.33     98.31 o 
 -18   6   5     1693.56     1303.10     74.88 o 
 -17   6   5       47.97       20.15     66.63 o 
 -16   6   5      633.24      628.42     58.06 o 
 -15   6   5      310.13      281.97     61.62 o 
 -14   6   5      537.32      446.30     68.76 o 
 -13   6   5      303.13      241.20     53.81 o 
 -12   6   5        0.33        0.00     37.58 o 
 -11   6   5      109.22      150.11     35.62 o 
 -10   6   5        1.94        0.00     35.96 o 
  -9   6   5      638.36      314.12     39.06 o 
  -8   6   5     4415.40     4550.68    127.61 o 
  -7   6   5     3008.84     2683.47     77.81 o 
  -6   6   5       11.04        0.00     28.78 o 
  -5   6   5       24.11       17.18     29.01 o 
  -4   6   5     3160.21     2371.37     63.01 o 
  -3   6   5     4893.43     5073.72    111.78 o 
  -2   6   5     1811.95     1248.49     37.97 o 
  -1   6   5     3617.20     2252.19     49.69 o 
   0   6   5    16213.28    14484.43    131.89 o 
   1   6   5     3767.27     3892.72     65.15 o 
   2   6   5     1811.48     1705.01     72.07 o 
   3   6   5     2333.11     1937.90     81.83 o 
   4   6   5     2135.98     1420.63     55.39 o 
   5   6   5      199.68       88.66     36.64 o 
   6   6   5     2165.13     1831.56     89.57 o 
   7   6   5     9838.48     9268.46    142.17 o 
   8   6   5      828.97      872.87     47.00 o 
   9   6   5        3.60        0.00     43.58 o 
  10   6   5     4254.45     4088.39    119.33 o 
  11   6   5       74.28      133.37     59.79 o 
  12   6   5     1111.68     1011.25     73.97 o 
  13   6   5     1721.26     1426.44     84.84 o 
  14   6   5     1039.85     1085.31     77.91 o 
  15   6   5      628.79      339.47     68.91 o 
  16   6   5      259.55      133.01     68.86 o 
  17   6   5     1599.95     1612.36     87.83 o 
  18   6   5      308.96      162.76     86.90 o 
  19   6   5      744.41      810.26    101.54 o 
  20   6   5     1265.33     1267.09    114.14 o 
 -22   7   5      556.44      617.99     88.53 o 
 -21   7   5      327.00      291.78     74.15 o 
 -20   7   5      272.44      132.66     68.02 o 
 -19   7   5      679.60      498.28     68.39 o 
 -18   7   5      941.89      779.89     73.66 o 
 -17   7   5      172.76       83.68     59.99 o 
 -16   7   5      526.79      369.93     61.66 o 
 -15   7   5     2416.35     2302.03     89.45 o 
 -14   7   5     2056.49     1890.96     80.08 o 
 -13   7   5     8778.21     8456.05    194.88 o 
 -12   7   5     4689.76     4428.47     84.50 o 
 -11   7   5     4324.07     4181.51    100.29 o 
 -10   7   5       28.83        0.00     36.39 o 
  -9   7   5      200.30      211.12     31.36 o 
  -8   7   5    16858.29    16108.10    199.42 o 
  -7   7   5      264.27      331.59     34.51 o 
  -6   7   5     1832.97     1345.66     60.40 o 
  -5   7   5     1251.28      824.74     39.49 o 
  -4   7   5     5991.70     5938.81    106.65 o 
  -3   7   5       16.75        0.00     30.14 o 
  -2   7   5    18672.11    16291.80    213.06 o 
  -1   7   5     2003.75     1457.45     48.08 o 
   0   7   5        0.19        0.00     23.26 o 
   1   7   5      858.52      491.63     39.72 o 
   2   7   5     3888.92     4414.93     71.65 o 
   3   7   5     6531.02     6363.09    107.92 o 
   4   7   5     2175.24     1465.64     59.99 o 
   5   7   5     9133.51     8342.74    139.99 o 
   6   7   5    15964.37    15872.59    219.19 o 
   7   7   5     4621.11     4919.21    117.10 o 
   8   7   5      537.03      466.59     46.33 o 
   9   7   5     2937.11     2395.36     91.77 o 
  10   7   5      926.63      829.10     86.94 o 
  11   7   5      303.58      431.87     66.35 o 
  12   7   5      202.27      156.81     65.15 o 
  13   7   5     1521.87     1480.61     83.48 o 
  14   7   5     1623.70     1405.89     94.88 o 
  15   7   5      101.99       18.87     80.78 o 
  16   7   5      428.38      374.52     77.78 o 
  17   7   5      208.53      118.66     70.58 o 
  18   7   5      817.35      782.19    100.34 o 
  19   7   5      828.58      886.47    103.80 o 
  20   7   5     1106.81      857.58    171.71 o 
 -22   8   5      810.46      714.79     99.05 o 
 -21   8   5     2348.23     2515.40    141.50 o 
 -20   8   5      330.56      333.64    101.86 o 
 -19   8   5        9.90        0.00     80.52 o 
 -18   8   5      302.40      184.86     68.24 o 
 -17   8   5      793.06      770.33     73.94 o 
 -16   8   5     1295.01     1085.79     77.88 o 
 -15   8   5       36.97        0.00     57.88 o 
 -14   8   5     3780.62     3831.03    119.89 o 
 -13   8   5      687.35      619.19     59.36 o 
 -12   8   5     6127.05     6116.78    112.81 o 
 -11   8   5      161.08      240.82     62.65 o 
 -10   8   5     2646.78     2478.52    113.72 o 
  -9   8   5     1400.00      873.91     41.59 o 
  -8   8   5     3141.80     2906.97     72.19 o 
  -7   8   5     1323.32      940.86     44.68 o 
  -6   8   5     6749.53     5893.48     97.81 o 
  -5   8   5     3016.11     2850.89     67.84 o 
  -4   8   5     1575.75     1274.72     55.60 o 
  -3   8   5     1064.40      666.24     43.68 o 
  -2   8   5    14053.13    11597.65    157.95 o 
  -1   8   5      641.43      263.13     31.26 o 
   0   8   5    12707.20    12440.28    139.89 o 
   1   8   5      816.11     1178.39     41.67 o 
   2   8   5    21443.28    20269.88    214.64 o 
   3   8   5    17387.43    15712.14    315.66 o 
   4   8   5      262.32      182.79     42.11 o 
   5   8   5     1284.34      991.65     56.94 o 
   6   8   5      162.06       78.72     45.68 o 
   7   8   5        1.25        0.00     41.89 o 
   8   8   5     8037.36     7318.44    135.35 o 
   9   8   5     2609.93     2349.72     76.94 o 
  10   8   5     1660.65     1463.08     95.68 o 
  11   8   5      394.30      422.41     69.65 o 
  12   8   5    10506.44    10814.79    202.35 o 
  13   8   5     8969.75     8943.89    203.45 o 
  14   8   5     1238.69     1086.99     81.43 o 
  15   8   5     1828.42     1644.94     91.57 o 
  16   8   5      390.69      347.44     75.56 o 
  17   8   5      163.31      185.02     73.51 o 
  18   8   5      311.28      162.59     90.56 o 
  19   8   5     1260.28     1464.07    149.40 o 
  20   8   5      492.24      357.37    100.05 o 
 -22   9   5     1749.37     1467.69    119.35 o 
 -21   9   5      544.42      605.65     99.05 o 
 -20   9   5     1782.70     1856.53    109.69 o 
 -19   9   5      900.01     1118.81     93.77 o 
 -18   9   5       13.08        0.00     94.10 o 
 -17   9   5       34.08        0.00    106.71 o 
 -16   9   5      180.96      105.09    117.38 o 
 -15   9   5      109.17      146.30     67.94 o 
 -14   9   5     3256.69     2992.33    106.18 o 
 -13   9   5     2130.30     2080.87     88.11 o 
 -12   9   5     2056.76     2161.99     89.17 o 
 -11   9   5     1351.93     1404.47     81.66 o 
 -10   9   5    12321.30    11338.65    161.01 o 
  -9   9   5       67.04        0.00     34.68 o 
  -8   9   5     5349.17     6263.62    113.08 o 
  -7   9   5     5219.12     5056.96     83.06 o 
  -6   9   5     8937.54     8873.34    148.58 o 
  -5   9   5     1325.78     1347.53     54.68 o 
  -4   9   5     1780.24     1682.76     55.07 o 
  -3   9   5      225.40       96.45     34.83 o 
  -2   9   5     7618.16     6375.15    110.89 o 
  -1   9   5     8513.06     8540.28    110.12 o 
   0   9   5     1550.98     1037.38     42.59 o 
   1   9   5     5451.63     5396.77    134.99 o 
   2   9   5     1013.33      684.89     55.05 o 
   3   9   5     1827.63     1876.04     54.22 o 
   4   9   5     4353.37     5003.15    105.77 o 
   5   9   5     4040.73     3961.64    131.75 o 
   6   9   5     1810.24     1463.13     81.97 o 
   7   9   5      856.24      808.79     55.16 o 
   8   9   5    13075.10    12754.86    198.55 o 
   9   9   5     1007.43      912.72     57.78 o 
  10   9   5     3754.30     3615.88     93.55 o 
  11   9   5        0.43        0.00     64.89 o 
  12   9   5     1573.92     1332.45     86.12 o 
  13   9   5       65.06        0.00     66.56 o 
  14   9   5     2430.38     2888.92    119.43 o 
  15   9   5      398.50      291.20     74.27 o 
  16   9   5     3997.85     4431.04    200.78 o 
  17   9   5        8.18       93.36     73.88 o 
  18   9   5     3001.62     2793.50    140.16 o 
  19   9   5      665.63      894.77    151.34 o 
  20   9   5     2171.24     2358.68    175.59 o 
 -22  10   5     1778.66     1671.52    224.47 o 
 -21  10   5       38.18        0.00     89.08 o 
 -20  10   5      705.94      482.40     99.93 o 
 -19  10   5     1230.44     1215.29    102.02 o 
 -18  10   5      728.43      677.90    112.53 o 
 -17  10   5       21.60        0.00     78.58 o 
 -16  10   5    21898.75    22457.44    387.90 o 
 -15  10   5     1729.73     1585.95     84.81 o 
 -14  10   5     1920.35     1734.87     87.13 o 
 -13  10   5        4.16        0.00     58.94 o 
 -12  10   5     2969.39     2711.18    105.61 o 
 -11  10   5      211.81      257.97     57.42 o 
 -10  10   5       52.71       10.51     41.25 o 
  -9  10   5     3751.95     3253.15     86.86 o 
  -8  10   5      361.27      341.63     46.12 o 
  -7  10   5      470.71      326.36     36.32 o 
  -6  10   5      316.48      394.31     66.32 o 
  -5  10   5    11392.00    11593.02    195.63 o 
  -4  10   5    15543.65    15826.89    342.93 o 
  -3  10   5      851.31      734.12     41.68 o 
  -2  10   5    37846.12    39974.91    399.66 o 
  -1  10   5    13062.11    10737.81    171.89 o 
   0  10   5    21043.33    20260.90    211.64 o 
   1  10   5     5683.28     5045.46     93.54 o 
   2  10   5    11635.98    10679.93    135.89 o 
   3  10   5       64.92        5.30     35.33 o 
   4  10   5      373.67      289.11     46.78 o 
   5  10   5     1899.35     2109.09    120.23 o 
   6  10   5     2399.41     2567.61     85.05 o 
   7  10   5       17.81        0.00     49.02 o 
   8  10   5     8754.42     8440.25    154.97 o 
   9  10   5     1158.96      871.92     60.31 o 
  10  10   5     3344.11     3298.03     94.53 o 
  11  10   5     4258.44     3797.44    140.78 o 
  12  10   5     7033.13     7042.60    163.04 o 
  13  10   5       29.70       36.34     67.71 o 
  14  10   5     1076.43     1219.70     90.03 o 
  15  10   5     3464.70     3221.94    130.06 o 
  16  10   5      539.38      351.85     82.61 o 
  17  10   5        5.52        5.11     76.85 o 
  18  10   5      319.23      509.47    102.45 o 
  19  10   5     1208.43     1435.01    139.01 o 
  20  10   5      852.94      943.79    132.27 o 
 -21  11   5       68.67        0.00     93.27 o 
 -20  11   5      343.33      163.76    101.93 o 
 -19  11   5     1960.25     2196.48    137.57 o 
 -18  11   5      370.50      235.59     84.90 o 
 -17  11   5        1.31        0.00     77.71 o 
 -16  11   5       40.47      115.50     98.25 o 
 -15  11   5      274.46      145.22     81.45 o 
 -14  11   5       22.77        0.00     61.05 o 
 -13  11   5     1392.61     1409.36     84.75 o 
 -12  11   5     1606.28     1254.49     96.55 o 
 -11  11   5     3239.17     3233.60     91.41 o 
 -10  11   5    14600.53    14430.60    186.22 o 
  -9  11   5      463.79      405.48     54.71 o 
  -8  11   5    16895.88    16353.20    216.85 o 
  -7  11   5      987.77      688.37     53.04 o 
  -6  11   5     5949.29     5429.89    130.69 o 
  -5  11   5        1.10        0.00     51.98 o 
  -4  11   5     9002.87     9065.08    171.70 o 
  -3  11   5      767.65      996.81     51.53 o 
  -2  11   5        0.36        0.00     36.80 o 
  -1  11   5      895.88     1021.00     48.00 o 
   0  11   5      294.23      279.95     40.67 o 
   1  11   5     3297.53     3093.62     81.83 o 
   2  11   5      138.94        0.00     39.00 o 
   3  11   5     2226.51     1769.21     63.83 o 
   4  11   5    23989.48    22828.67    279.96 o 
   5  11   5     2883.51     2938.81     98.76 o 
   6  11   5    11678.40    11298.57    161.13 o 
   7  11   5     8691.90     8478.56    136.84 o 
   8  11   5     5050.61     5009.04    126.69 o 
   9  11   5      886.41      883.26     62.42 o 
  10  11   5      235.15       75.22     52.49 o 
  11  11   5      421.36      420.05     53.06 o 
  12  11   5      204.31        0.00     68.46 o 
  13  11   5        6.00        0.00     79.42 o 
  14  11   5     1676.48     1549.39     96.42 o 
  15  11   5       14.09        0.00     75.26 o 
  16  11   5      629.80      757.14    110.19 o 
  17  11   5      396.10      485.50    131.89 o 
  18  11   5     4239.02     4913.84    176.30 o 
  19  11   5      187.05       77.62    108.62 o 
 -21  12   5      176.76      232.79    108.28 o 
 -20  12   5      475.86      445.35    110.59 o 
 -19  12   5      472.68      275.50    202.76 o 
 -18  12   5     3676.05     3392.43    176.23 o 
 -17  12   5     2290.22     1971.61    102.51 o 
 -16  12   5     4592.61     4536.30    142.56 o 
 -15  12   5     2143.25     1956.86     98.88 o 
 -14  12   5     5107.07     5203.43    145.58 o 
 -13  12   5     8518.60     8254.13    177.49 o 
 -12  12   5     2041.51     2119.75     96.81 o 
 -11  12   5     1618.60     1481.71     62.44 o 
 -10  12   5     4810.22     4927.29    105.82 o 
  -9  12   5        0.81        0.00     40.95 o 
  -8  12   5     1888.94     1414.31     67.38 o 
  -7  12   5     6839.35     7059.20    131.93 o 
  -6  12   5      348.56      211.74     48.09 o 
  -5  12   5     8509.06     8292.96    167.67 o 
  -4  12   5    16503.72    16160.58    259.37 o 
  -3  12   5    19300.60    18926.71    242.91 o 
  -2  12   5     9019.18     9296.32    129.43 o 
  -1  12   5      518.26      559.97     47.98 o 
   0  12   5    20531.63    20124.77    273.58 o 
   1  12   5     2384.13     2285.47     72.00 o 
   2  12   5      233.79      229.99     46.35 o 
   3  12   5     3549.63     2759.15    127.75 o 
   4  12   5        0.76        0.00     44.82 o 
   5  12   5       53.57       74.50     56.84 o 
   6  12   5      319.73      101.07     51.23 o 
   7  12   5      425.78      320.36     55.17 o 
   8  12   5      312.60      145.47     54.26 o 
   9  12   5       69.45       19.31     60.89 o 
  10  12   5     8521.39     9634.46    161.35 o 
  11  12   5      278.25      285.95     55.74 o 
  12  12   5     1686.22     1514.84     95.52 o 
  13  12   5      114.22       39.87     74.17 o 
  14  12   5      561.46      421.59    102.35 o 
  15  12   5     1398.58     1434.88    100.89 o 
  16  12   5      175.97       84.89     93.06 o 
  17  12   5      622.40      518.08    100.29 o 
  18  12   5      202.18        9.41     94.62 o 
  19  12   5       75.34       40.91    198.27 o 
 -20  13   5     3546.68     4016.68    293.68 o 
 -19  13   5     1073.80      847.77    121.16 o 
 -18  13   5     1851.68     1935.47    153.72 o 
 -17  13   5       38.18       86.54     80.57 o 
 -16  13   5       64.22       84.93     76.15 o 
 -15  13   5        3.09        0.00     73.13 o 
 -14  13   5      944.11      932.06     84.75 o 
 -13  13   5      215.99      175.26     73.88 o 
 -12  13   5     2719.36     2589.02     83.02 o 
 -11  13   5     4288.44     4128.54     99.51 o 
 -10  13   5     1969.21     1950.41     76.84 o 
  -9  13   5     8598.01     8528.41    175.84 o 
  -8  13   5    12509.67    12479.13    192.59 o 
  -7  13   5     8231.02     8155.79    146.01 o 
  -6  13   5       51.17       71.20     51.72 o 
  -5  13   5     3709.36     3457.69    117.67 o 
  -4  13   5     5647.31     5837.66    145.78 o 
  -3  13   5       26.96        0.00     49.96 o 
  -2  13   5     5294.94     4860.31     94.62 o 
  -1  13   5     4974.94     4883.53    103.27 o 
   0  13   5       87.59        0.00     45.80 o 
   1  13   5    13317.83    12866.11    178.24 o 
   2  13   5    14656.81    14740.71    224.72 o 
   3  13   5     9456.34     9428.23    172.34 o 
   4  13   5     7567.87     8614.15    165.82 o 
   5  13   5     6445.66     5848.43    116.76 o 
   6  13   5     2852.03     2127.18     78.16 o 
   7  13   5    13717.67    13925.65    191.88 o 
   8  13   5     4274.84     3863.50    112.24 o 
   9  13   5    14683.61    14789.29    234.27 o 
  10  13   5     1538.76     1329.46     72.89 o 
  11  13   5     2778.84     2365.23     89.09 o 
  12  13   5        1.73        0.00     48.65 o 
  13  13   5       17.45        0.00     72.84 o 
  14  13   5      411.43      653.46     88.15 o 
  15  13   5     1355.27     1183.17    152.31 o 
  16  13   5     2981.64     2956.97    144.10 o 
  17  13   5     1029.82      777.17    131.10 o 
  18  13   5     1686.73     1456.58    146.67 o 
  19  13   5      221.72        5.76    161.31 o 
 -20  14   5        1.36       29.74    118.14 o 
 -19  14   5     5339.17     5866.60    265.91 o 
 -18  14   5     5808.65     5332.48    203.72 o 
 -17  14   5     5331.35     5474.29    185.39 o 
 -16  14   5     5466.58     5580.95    198.04 o 
 -15  14   5    14638.14    15318.40    274.14 o 
 -14  14   5     3212.00     2798.37    151.26 o 
 -13  14   5    13086.95    13193.50    244.05 o 
 -12  14   5     1882.83     1837.14     74.96 o 
 -11  14   5      402.93      237.70     55.28 o 
 -10  14   5     2302.90     2115.20     87.90 o 
  -9  14   5     1578.84     1277.71     78.83 o 
  -8  14   5       85.00       91.89     57.67 o 
  -7  14   5     2658.66     2661.32     94.34 o 
  -6  14   5     9632.47     9208.61    191.14 o 
  -5  14   5     4966.40     4747.18    188.40 o 
  -4  14   5    10502.41    10382.98    201.19 o 
  -3  14   5     5219.38     5428.80    126.80 o 
  -2  14   5    25497.30    25374.39    279.86 o 
  -1  14   5    14879.29    13939.25    292.73 o 
   0  14   5     1303.12     1146.67     64.47 o 
   1  14   5     8034.63     8345.31    170.95 o 
   2  14   5     4089.82     3959.09    117.83 o 
   3  14   5     1153.39     1255.43     83.66 o 
   4  14   5      361.88      199.26     61.11 o 
   5  14   5       50.40        0.00     44.88 o 
   6  14   5       51.25       36.01     63.92 o 
   7  14   5      273.28      237.03     59.06 o 
   8  14   5     8355.91     9240.31    163.60 o 
   9  14   5      753.53      805.89     95.92 o 
  10  14   5    10308.90    10252.93    187.14 o 
  11  14   5     2958.30     3150.38    104.45 o 
  12  14   5     5102.23     5254.01    120.54 o 
  13  14   5      617.66      847.05    106.74 o 
  14  14   5      223.02       74.43    128.44 o 
  15  14   5     2497.53     2119.88    160.67 o 
  16  14   5       22.40        0.00    119.27 o 
  17  14   5        1.20        0.00    119.65 o 
  18  14   5      141.32      120.44    127.69 o 
 -20  15   5     1796.07     1404.73    235.24 o 
 -19  15   5     1083.60      907.36    221.80 o 
 -18  15   5     6166.31     6603.87    388.99 o 
 -17  15   5      244.13      223.57     97.12 o 
 -16  15   5      140.90       33.91    110.59 o 
 -15  15   5      106.77      144.50     84.60 o 
 -14  15   5      689.76      766.27     89.34 o 
 -13  15   5      141.09       65.71     51.89 o 
 -12  15   5       64.66        0.00     58.18 o 
 -11  15   5     7005.55     6803.91    172.60 o 
 -10  15   5     4550.94     4860.02    130.17 o 
  -9  15   5     5142.81     5643.47    129.73 o 
  -8  15   5     2998.97     3251.00    106.15 o 
  -7  15   5    19477.48    20070.22    295.14 o 
  -6  15   5      967.13     1129.80    124.41 o 
  -5  15   5     3643.16     3898.88    134.51 o 
  -4  15   5      362.72      312.12     70.42 o 
  -3  15   5      212.90       40.04     63.27 o 
  -2  15   5       23.85        0.00     49.29 o 
  -1  15   5      141.41       26.33     55.24 o 
   0  15   5     4267.03     4555.89    114.44 o 
   1  15   5      242.82      216.40     66.33 o 
   2  15   5     9692.27     9881.86    181.39 o 
   3  15   5      961.61      833.67     76.22 o 
   4  15   5    22829.72    22404.22    320.79 o 
   5  15   5     6347.71     6702.90    156.43 o 
   6  15   5     5057.04     5666.02    132.28 o 
   7  15   5     6928.17     6924.80    134.85 o 
   8  15   5      596.69      662.56     64.06 o 
   9  15   5     2591.66     2173.04     90.24 o 
  10  15   5      421.89      432.23     72.19 o 
  11  15   5     1010.77      868.82     87.59 o 
  12  15   5       80.41        0.00     70.06 o 
  13  15   5      131.62      194.02    120.82 o 
  14  15   5      461.63      314.79    128.43 o 
  15  15   5     4802.32     5221.73    244.11 o 
  16  15   5     1782.09     1687.58    161.39 o 
  17  15   5     1239.40     1166.14    149.57 o 
  18  15   5     2948.34     3288.43    214.28 o 
 -19  16   5     2415.53     1801.27    262.13 o 
 -18  16   5        5.89        0.00    123.57 o 
 -17  16   5     1762.50     1668.53    168.67 o 
 -16  16   5     3624.41     4010.00    232.88 o 
 -15  16   5      508.06      304.16    140.14 o 
 -14  16   5     1803.84     1780.15    138.15 o 
 -13  16   5     2186.90     1901.97     93.92 o 
 -12  16   5     5839.30     6283.09    157.41 o 
 -11  16   5      367.29      422.84     78.42 o 
 -10  16   5     4287.38     4623.95    134.92 o 
  -9  16   5        7.40        0.00     57.35 o 
  -8  16   5     5619.15     5324.76    162.77 o 
  -7  16   5     2622.56     2447.68    156.30 o 
  -6  16   5       14.83        0.00     68.83 o 
  -5  16   5    16835.90    17032.43    292.06 o 
  -4  16   5     4783.52     4700.51    174.10 o 
  -3  16   5     7166.28     7364.45    182.22 o 
  -2  16   5     7620.01     8256.99    150.49 o 
  -1  16   5     5827.93     6255.02    161.75 o 
   0  16   5     8869.72     8868.18    212.41 o 
   1  16   5     1760.72     1379.85     95.34 o 
   2  16   5     1937.31     1554.86    100.54 o 
   3  16   5      355.98      128.49     75.49 o 
   4  16   5      542.41      656.59     92.70 o 
   5  16   5     2444.54     2619.93    120.21 o 
   6  16   5     7639.41     7927.71    135.37 o 
   7  16   5     1355.43     1372.23     97.15 o 
   8  16   5      722.74      862.48    116.15 o 
   9  16   5       90.35      153.44     76.81 o 
  10  16   5    10576.10    11445.32    233.09 o 
  11  16   5     4102.93     4232.91    216.28 o 
  12  16   5     2573.94     2956.04    127.26 o 
  13  16   5     2346.46     1906.12     99.07 o 
  14  16   5     1471.23     1057.78    152.62 o 
  15  16   5     1248.26     1190.26    152.33 o 
  16  16   5        4.44        0.00    126.63 o 
  17  16   5       87.25        0.00    127.67 o 
 -19  17   5     3706.36     3094.79    211.45 o 
 -18  17   5     2164.91     2619.61    272.21 o 
 -17  17   5       45.05       89.62    142.34 o 
 -16  17   5       84.27        0.00    221.80 o 
 -15  17   5     2133.75     2168.20    189.93 o 
 -14  17   5      359.96        0.00    145.42 o 
 -13  17   5    15701.66    16845.39    284.55 o 
 -12  17   5        6.07        0.00     70.75 o 
 -11  17   5     7336.77     7674.55    179.99 o 
 -10  17   5     1638.06     1756.15    101.70 o 
  -9  17   5     9005.88     8838.96    181.23 o 
  -8  17   5     2181.08     1841.73     94.61 o 
  -7  17   5      519.33      362.41     84.46 o 
  -6  17   5        8.48       22.97     91.88 o 
  -5  17   5      360.77      445.06     98.17 o 
  -4  17   5      394.19      216.08     93.19 o 
  -3  17   5      629.79      683.69    103.38 o 
  -2  17   5      343.88      268.70     95.85 o 
  -1  17   5     1852.57     1597.50    101.95 o 
   0  17   5     9167.23     8830.01    216.13 o 
   1  17   5     6859.50     6799.47    208.12 o 
   2  17   5     7261.06     8190.84    196.38 o 
   3  17   5     2274.01     2690.43    112.64 o 
   4  17   5     8231.90     9431.27    210.34 o 
   5  17   5     4250.68     4890.98    162.90 o 
   6  17   5     5683.58     5440.56    130.75 o 
   7  17   5     4138.19     4512.22    164.32 o 
   8  17   5      439.24      272.42     81.22 o 
   9  17   5     1877.40     2171.20    135.30 o 
  10  17   5      247.61       84.31    129.41 o 
  11  17   5     1518.28     1407.71    104.21 o 
  12  17   5      371.51      312.87     84.36 o 
  13  17   5       29.62       67.41     73.93 o 
  14  17   5     2376.20     2750.52    189.88 o 
  15  17   5     1512.81     1523.62    165.35 o 
  16  17   5      795.82     1053.28    221.33 o 
  17  17   5     2429.56     2187.85    180.88 o 
 -18  18   5     1368.35     1606.39    218.44 o 
 -17  18   5     4707.29     5167.61    273.24 o 
 -16  18   5       74.21        0.00    137.58 o 
 -15  18   5     5881.14     7105.32    306.51 o 
 -14  18   5     7839.94     7969.88    188.49 o 
 -13  18   5     8023.02     9783.40    205.81 o 
 -12  18   5      577.29      451.61     83.52 o 
 -11  18   5     4946.06     4816.91    154.48 o 
 -10  18   5        3.10        0.00     68.46 o 
  -9  18   5      368.24      348.47     76.97 o 
  -8  18   5     5853.95     5972.32    159.15 o 
  -7  18   5    13163.43    13539.80    261.91 o 
  -6  18   5    18567.03    18946.88    368.46 o 
  -5  18   5     2892.80     3062.56    147.12 o 
  -4  18   5     3970.45     3689.63    180.10 o 
  -3  18   5    19700.11    21289.85    459.66 o 
  -2  18   5     5544.09     5680.81    349.50 o 
  -1  18   5     8129.63     8642.04    234.61 o 
   0  18   5     1443.88     1600.92    126.48 o 
   1  18   5     4794.73     5615.02    194.84 o 
   2  18   5     1541.90     1293.53    112.71 o 
   3  18   5      650.65      731.37     87.35 o 
   4  18   5      985.46     1017.02    100.10 o 
   5  18   5     3500.77     3098.87    193.02 o 
   6  18   5     6028.15     6853.35    180.85 o 
   7  18   5     3299.88     3140.59    123.00 o 
   8  18   5     1572.86     1502.98    104.03 o 
   9  18   5     6370.38     5954.22    164.76 o 
  10  18   5     1593.94     1640.87    115.59 o 
  11  18   5     7022.17     7894.86    238.35 o 
  12  18   5      141.92      120.71     85.54 o 
  13  18   5    14000.53    15576.70    283.77 o 
  14  18   5      743.37      718.73    152.85 o 
  15  18   5     1990.13     1897.44    175.07 o 
  16  18   5      739.51      471.96    150.44 o 
 -17  19   5      117.35        0.00    144.51 o 
 -16  19   5      702.65      646.40    194.91 o 
 -15  19   5      317.30      294.73    159.16 o 
 -14  19   5       15.49       56.04     77.61 o 
 -13  19   5     2260.23     1946.65    119.70 o 
 -12  19   5       77.60        0.00     77.66 o 
 -11  19   5     1505.42     1395.32    101.79 o 
 -10  19   5     1903.69     2068.81    126.74 o 
  -9  19   5     6962.22     7988.51    180.60 o 
  -8  19   5    17786.16    18294.49    297.66 o 
  -7  19   5     2248.59     2481.39    125.27 o 
  -6  19   5     9630.06    10253.19    253.72 o 
  -5  19   5     3955.43     4207.89    209.22 o 
  -4  19   5     1966.76     1775.52    157.27 o 
  -3  19   5     1256.05     1097.48    138.15 o 
  -2  19   5       99.16        0.00    168.03 o 
  -1  19   5     1415.98     1520.64    189.93 o 
   0  19   5     1561.77     1870.10    163.55 o 
   1  19   5      278.07      569.62     96.75 o 
   2  19   5     6602.93     6603.69    200.85 o 
   3  19   5     4694.22     5173.95    252.81 o 
   4  19   5     1655.87     1666.61    126.51 o 
   5  19   5    13021.40    15010.63    288.27 o 
   6  19   5     4961.37     5587.48    161.21 o 
   7  19   5     7108.60     7567.33    185.77 o 
   8  19   5     6993.73     7100.22    181.22 o 
   9  19   5     1203.71     1107.67    109.70 o 
  10  19   5     1991.22     1581.81    114.67 o 
  11  19   5      233.58       87.11     93.01 o 
  12  19   5       79.84       94.37     89.87 o 
  13  19   5     1316.40     1044.53    110.08 o 
  14  19   5      729.44      589.57     87.92 o 
  15  19   5     2583.12     2680.04    199.02 o 
 -17  20   5     1860.47     1986.14    399.91 o 
 -16  20   5      554.28      608.27    171.09 o 
 -15  20   5     4155.77     4732.52    287.50 o 
 -14  20   5     1768.21     1846.39    161.04 o 
 -13  20   5      194.81      237.23     95.72 o 
 -12  20   5      449.87      484.34    102.67 o 
 -11  20   5      945.86     1320.91    103.25 o 
 -10  20   5      366.76      213.00     83.83 o 
  -9  20   5      254.12       26.87     77.93 o 
  -8  20   5      455.53       99.83     84.37 o 
  -7  20   5       43.90        0.00     99.73 o 
  -6  20   5     5828.73     5778.27    242.84 o 
  -5  20   5     7932.86     8615.23    293.39 o 
  -4  20   5      208.18      314.59    128.63 o 
  -3  20   5     7183.27     8128.32    276.73 o 
  -2  20   5     8212.48     8626.32    346.84 o 
  -1  20   5     4708.37     5770.94    287.50 o 
   0  20   5    11309.83    11289.15    406.33 o 
   1  20   5     1391.22     1976.82    137.97 o 
   2  20   5     3781.47     4355.08    222.23 o 
   3  20   5      370.46      290.81    116.41 o 
   4  20   5     3948.73     4126.72    171.62 o 
   5  20   5      546.05      405.14    118.35 o 
   6  20   5      348.43      635.10    118.97 o 
   7  20   5     2171.27     2279.97    139.57 o 
   8  20   5     4036.03     3470.84    151.33 o 
   9  20   5     3535.72     4029.90    183.73 o 
  10  20   5      270.34      105.26     96.16 o 
  11  20   5     7980.89     9264.44    225.99 o 
  12  20   5     1600.18     1684.04    119.52 o 
  13  20   5     7950.27     8337.07    212.23 o 
  14  20   5      486.79      201.66     79.13 o 
  15  20   5     2387.14     2508.64    212.67 o 
 -16  21   5      101.53      133.25    163.50 o 
 -15  21   5      107.33       12.79    115.49 o 
 -14  21   5      706.68      495.84     96.64 o 
 -13  21   5     8917.00     8889.27    237.09 o 
 -12  21   5     1222.14     1050.21    177.05 o 
 -11  21   5     8034.34     8980.81    246.03 o 
 -10  21   5     1105.44      691.14    109.20 o 
  -9  21   5    10531.37    10910.72    282.97 o 
  -8  21   5     1349.49     1262.87    112.02 o 
  -7  21   5     1310.24     1622.20    157.81 o 
  -6  21   5     2008.25     2040.79    178.44 o 
  -5  21   5     2989.32     3110.46    262.64 o 
  -4  21   5       15.76        0.00    116.28 o 
  -3  21   5      295.08        0.00    166.34 o 
  -2  21   5       64.35      117.13    161.38 o 
  -1  21   5      139.17      106.12    168.27 o 
   0  21   5      168.37        0.00    152.08 o 
   1  21   5     3481.15     3331.46    309.17 o 
   2  21   5     3662.01     4242.04    193.94 o 
   3  21   5     6349.86     8119.02    231.70 o 
   4  21   5      108.00       89.67    112.20 o 
   5  21   5     8529.23     9980.74    265.42 o 
   6  21   5     8238.28     8684.23    250.78 o 
   7  21   5     6077.34     7560.55    236.46 o 
   8  21   5     2775.11     2555.47    140.50 o 
   9  21   5     7223.72     7399.56    235.86 o 
  10  21   5     1955.57     1589.06    138.13 o 
  11  21   5     2033.38     1961.45    144.31 o 
  12  21   5      652.34      810.87    119.70 o 
  13  21   5      528.85      807.00    116.41 o 
  14  21   5     1567.90     1892.03    116.01 o 
 -15  22   5     8999.15    11084.26    272.63 o 
 -14  22   5     1537.08     1477.43    132.83 o 
 -13  22   5     2396.54     2553.40    161.39 o 
 -12  22   5     1488.86     1418.32    158.38 o 
 -11  22   5     5711.14     5757.27    312.74 o 
 -10  22   5        2.84      102.86    100.83 o 
  -9  22   5      183.15      120.04     95.74 o 
  -8  22   5      419.79      215.32    110.02 o 
  -7  22   5     2336.04     2212.26    175.53 o 
  -6  22   5     2499.52     1925.17    171.27 o 
  -5  22   5     2805.76     3313.28    364.43 o 
  -4  22   5     6306.27     5974.76    567.94 o 
  -3  22   5    11480.99    13237.73    463.36 o 
  -2  22   5      469.12      377.09    178.92 o 
  -1  22   5     4075.12     4537.22    285.16 o 
   0  22   5     4222.93     4509.18    291.56 o 
   1  22   5     6615.76     8137.44    361.10 o 
   2  22   5      872.78      268.15    182.93 o 
   3  22   5      385.66      104.95    185.17 o 
   4  22   5      206.75      195.45    110.20 o 
   5  22   5        7.26        0.00    140.67 o 
   6  22   5      337.36      408.81    120.37 o 
   7  22   5     2624.64     2745.48    167.29 o 
   8  22   5        8.79       93.98    117.52 o 
   9  22   5     6226.14     6521.43    309.47 o 
  10  22   5       19.30        0.00    126.96 o 
  11  22   5     6481.42     6790.01    234.68 o 
  12  22   5      766.83      462.21    126.64 o 
  13  22   5     7456.35     8305.14    243.71 o 
 -14  23   5     6427.73     5947.53    228.43 o 
 -13  23   5     1805.90     1294.24    146.35 o 
 -12  23   5     2189.52     1818.48    173.38 o 
 -11  23   5     2422.65     2547.14    178.78 o 
 -10  23   5     1845.67     1352.07    152.85 o 
  -9  23   5    15752.11    18064.57    466.21 o 
  -8  23   5       93.96      271.36    187.23 o 
  -7  23   5     3507.66     4525.87    558.63 o 
  -6  23   5     2574.57     2454.64    223.70 o 
  -5  23   5     4872.19     5940.42    467.12 o 
  -4  23   5     1191.58     1122.27    208.95 o 
  -3  23   5       20.19       60.49    187.68 o 
  -2  23   5      277.45        0.00    175.91 o 
  -1  23   5      570.36      310.70    178.17 o 
   0  23   5      378.65        0.00    181.47 o 
   1  23   5      442.57      159.85    275.57 o 
   2  23   5     2572.69     2449.63    232.88 o 
   3  23   5     5020.75     5590.13    320.14 o 
   4  23   5      164.09        0.00    182.93 o 
   5  23   5     7195.11     7731.54    299.87 o 
   6  23   5     1261.20      940.26    133.45 o 
   7  23   5     6921.14     7543.05    245.04 o 
   8  23   5      321.98       47.91    138.22 o 
   9  23   5     2963.02     3014.34    204.19 o 
  10  23   5     3247.80     2647.58    165.76 o 
  11  23   5      268.35      140.07    122.07 o 
  12  23   5      230.31      242.10    129.03 o 
 -13  24   5     6446.68     8281.00    307.45 o 
 -12  24   5      241.32      318.12    129.67 o 
 -11  24   5     1311.27     1232.40    157.46 o 
 -10  24   5      992.54      970.82    196.16 o 
  -9  24   5      599.88      731.84    248.68 o 
  -8  24   5     1522.00     1181.77    136.68 o 
  -7  24   5     2549.91     2659.48    235.55 o 
  -6  24   5        9.74        0.00    362.94 o 
  -5  24   5     1723.99     1797.97    237.63 o 
  -4  24   5     1032.08      781.62    194.86 o 
  -3  24   5    11500.13    13419.36    475.19 o 
  -2  24   5     2206.48     2041.59    239.12 o 
  -1  24   5     8005.94     9385.85    392.07 o 
   0  24   5     2069.62     1491.97    235.22 o 
   1  24   5    10660.58    12975.21    470.22 o 
   2  24   5     1765.92     1338.82    223.22 o 
   3  24   5     1072.51     1446.99    225.41 o 
   4  24   5      443.39      393.19    346.14 o 
   5  24   5      721.10      424.06    262.13 o 
   6  24   5     2140.33     2483.61    199.55 o 
   7  24   5     3812.51     4302.86    324.02 o 
   8  24   5       13.21        0.00    139.39 o 
   9  24   5     4283.97     5150.60    247.94 o 
  10  24   5      405.75      196.58    127.78 o 
  11  24   5     6352.12     7176.76    306.14 o 
 -12  25   5     1820.80     1092.00    151.15 o 
 -11  25   5     7135.94     8738.45    314.18 o 
 -10  25   5     4884.27     5020.11    322.76 o 
  -9  25   5     4977.25     5695.79    342.19 o 
  -8  25   5     3366.83     2925.20    211.32 o 
  -7  25   5     6625.04     7632.62    310.39 o 
  -6  25   5      405.33      804.89    235.24 o 
  -5  25   5     1093.51     1280.91    227.98 o 
  -4  25   5      996.24      713.66    262.13 o 
  -3  25   5     3456.75     4136.63    304.05 o 
  -2  25   5      150.74      194.91    194.86 o 
  -1  25   5      416.85      299.66    211.45 o 
   0  25   5      609.40      672.63    218.46 o 
   1  25   5       90.88      160.59    198.09 o 
   2  25   5     1480.76      988.53    369.66 o 
   3  25   5     3772.05     4337.51    308.81 o 
   4  25   5     1650.23     1400.88    230.17 o 
   5  25   5     3183.57     3400.73    287.50 o 
   6  25   5     2575.45     2267.98    253.96 o 
   7  25   5     5143.56     5753.14    329.47 o 
   8  25   5     2054.42     1629.98    233.49 o 
   9  25   5      771.84      634.76    202.87 o 
  10  25   5      122.22        0.00    147.04 o 
 -10  26   5     1213.02     1409.87    275.57 o 
  -9  26   5      211.05      110.53    215.08 o 
  -8  26   5      375.56      533.00    196.16 o 
  -7  26   5      664.27      414.13    216.20 o 
  -6  26   5       30.38      157.50    196.16 o 
  -5  26   5     3560.75     4474.66    537.69 o 
  -4  26   5      863.07     1065.31    232.88 o 
  -3  26   5     3459.35     4278.13    313.56 o 
  -2  26   5      428.06      379.09    245.32 o 
  -1  26   5     6533.72     8523.58    411.08 o 
   0  26   5      127.88        0.00    204.20 o 
   1  26   5      823.64      858.63    226.79 o 
   2  26   5      460.72      382.50    208.47 o 
   3  26   5     1366.31     1359.59    243.89 o 
   4  26   5      157.73        0.00    204.36 o 
   5  26   5      344.66      444.04    265.49 o 
   6  26   5     2913.71     3559.97    289.79 o 
   7  26   5     1170.83      934.24    329.34 o 
   8  26   5      222.85        0.00    180.82 o 
  -8  27   5      399.60      403.27    302.45 o 
  -7  27   5     8925.63    11508.79    470.43 o 
  -6  27   5       91.63      262.86    218.46 o 
  -5  27   5     3478.71     4318.57    318.42 o 
  -4  27   5       41.81      158.68    206.70 o 
  -3  27   5      952.91      850.22    218.46 o 
  -2  27   5        0.80        0.00    211.13 o 
  -1  27   5     1390.17     2072.55    263.48 o 
   0  27   5        0.16        0.00    262.13 o 
   1  27   5     4701.43     5223.52    339.79 o 
   2  27   5      815.37      236.37    225.71 o 
   3  27   5     1978.56     2574.53    289.91 o 
   4  27   5     1514.29     1045.24    242.38 o 
   5  27   5     7599.86     8180.12    418.23 o 
   6  27   5       92.51      383.11    223.37 o 
  -6  28   5       27.54        0.00    218.46 o 
  -5  28   5     1475.57     1300.78    256.51 o 
  -4  28   5      833.08      338.76    227.54 o 
  -3  28   5     3660.07     3666.48    320.56 o 
  -2  28   5      299.05        0.00    208.95 o 
  -1  28   5     8794.90     9061.14    425.18 o 
   0  28   5      595.30        0.00    218.00 o 
   1  28   5     1395.51     1145.34    246.59 o 
   2  28   5        1.79      110.31    217.23 o 
   3  28   5     8640.36    10717.29    463.21 o 
   4  28   5      273.56      380.70    225.41 o 
 -22   0   6     5065.12     5232.51    320.77 o 
 -20   0   6    22433.45    22902.44    632.09 o 
 -18   0   6    32904.09    34829.56   1001.45 o 
 -16   0   6    15457.18    17907.75    496.49 o 
 -14   0   6      401.27      126.60    130.63 o 
 -12   0   6    64075.64    73282.73   1520.63 o 
 -10   0   6    21877.44    20441.14    376.01 o 
  -8   0   6   288329.56   325571.59   6363.58 o 
  -6   0   6     8440.33     7514.27    255.40 o 
  -4   0   6   193690.81   221066.17   6317.90 o 
  -2   0   6    71577.56    78996.99   1315.05 o 
   0   0   6    57937.89    62895.70   1044.65 o 
   2   0   6   223765.84   261940.89   5122.10 o 
   4   0   6    25823.71    31554.37    545.16 o 
   6   0   6    87707.69    86314.43   1407.34 o 
   8   0   6    73538.88    83780.27   1367.36 o 
  10   0   6     3614.64     3718.48    170.33 o 
  12   0   6        5.62       65.14     75.37 o 
  14   0   6    24483.27    23846.75    451.24 o 
  16   0   6    54415.13    55864.13    955.19 o 
  18   0   6    19449.32    19486.42    508.68 o 
  20   0   6     9689.39    10921.91    604.91 o 
 -23   1   6       24.31       26.60    143.47 o 
 -22   1   6     2511.20     2624.09    186.26 o 
 -21   1   6      315.33      420.99    123.07 o 
 -20   1   6      408.29      700.57    125.99 o 
 -19   1   6      813.67     1490.64    137.66 o 
 -18   1   6    49734.41    50778.73    810.70 o 
 -17   1   6     3900.91     4588.17    178.33 o 
 -16   1   6      830.24      742.54    113.32 o 
 -15   1   6      420.71      148.05     99.92 o 
 -14   1   6    34545.22    36594.35    590.49 o 
 -13   1   6      466.27      419.99    113.48 o 
 -12   1   6    11866.16    12013.13    247.73 o 
 -11   1   6     4569.48     3703.71    203.72 o 
 -10   1   6     3443.48     2889.11     78.07 o 
  -9   1   6      637.42      759.22     49.48 o 
  -8   1   6    16233.40    19260.10    360.41 o 
  -7   1   6    57103.15    67924.20   1908.81 o 
  -6   1   6      141.29      122.77     33.81 o 
  -5   1   6    89442.16   101042.23   1662.91 o 
  -4   1   6     1423.24     2211.59     79.55 o 
  -3   1   6     1702.91     1332.51     59.46 o 
  -2   1   6     9145.24     9310.51    138.43 o 
  -1   1   6        0.97      203.23     34.45 o 
   0   1   6     5242.70     4793.72     92.05 o 
   1   1   6   149682.02   160315.45   1978.21 o 
   2   1   6    47400.29    49281.74    825.13 o 
   3   1   6     2070.89     3989.95    100.06 o 
   4   1   6      972.05     1380.07     52.05 o 
   5   1   6    10408.31    14267.93    177.54 o 
   6   1   6     9619.42    11394.95    149.45 o 
   7   1   6     9610.77    11652.57    184.24 o 
   8   1   6    44681.36    48919.80    532.43 o 
   9   1   6     8167.30    10198.46    158.02 o 
  10   1   6    56484.30    58678.09    955.34 o 
  11   1   6     4488.97     4857.53    110.68 o 
  12   1   6    52383.63    57614.94    680.68 o 
  13   1   6       32.26       58.44     47.72 o 
  14   1   6     6868.35     8214.24    136.75 o 
  15   1   6      155.86      201.97     53.44 o 
  16   1   6    21453.80    22527.45    309.74 o 
  17   1   6      159.10      133.55     54.64 o 
  18   1   6     2670.75     2870.75    167.13 o 
  19   1   6       44.69      138.09    107.23 o 
  20   1   6       13.44        0.00    162.79 o 
  21   1   6       44.08       33.15    114.90 o 
 -23   2   6      130.36      160.40    175.08 o 
 -22   2   6     1747.97     2140.32    166.13 o 
 -21   2   6     6257.88     6271.63    232.30 o 
 -20   2   6    16177.09    16787.40    367.00 o 
 -19   2   6      268.57      287.99    144.55 o 
 -18   2   6    22043.77    21678.93    490.88 o 
 -17   2   6    12331.94    12679.08    288.72 o 
 -16   2   6    23179.94    21890.60    407.32 o 
 -15   2   6     1166.29     1364.02    116.30 o 
 -14   2   6     3853.28     4538.30    168.84 o 
 -13   2   6     2345.00     1912.81    112.09 o 
 -12   2   6    37601.72    40934.18    635.87 o 
 -11   2   6    82261.15    90129.31   1298.73 o 
 -10   2   6    29994.98    34045.91    457.70 o 
  -9   2   6    15139.71    18766.82    354.86 o 
  -8   2   6    87932.77   100436.68   1642.45 o 
  -7   2   6     7050.43     8316.33    457.04 o 
  -6   2   6    38433.75    36174.31   1700.46 o 
  -5   2   6    69242.36    78116.60   1294.39 o 
  -4   2   6       33.14       66.14     42.69 o 
  -3   2   6    16618.77    20797.54    287.03 o 
  -2   2   6    27563.57    28523.75    304.74 o 
  -1   2   6   101939.06   116820.63   1095.59 o 
   0   2   6     6775.29     6050.18     83.99 o 
   1   2   6     4758.51     4883.19     88.47 o 
   2   2   6    89963.52    98637.49   1239.14 o 
   3   2   6     9314.93     9241.54    137.68 o 
   4   2   6   224206.00   226558.98   2366.87 o 
   5   2   6     1470.08     1410.36     49.95 o 
   6   2   6     1388.51     1476.95     52.73 o 
   7   2   6    22678.72    26295.67    334.14 o 
   8   2   6    57858.75    63925.07    642.86 o 
   9   2   6      420.76      490.22     50.10 o 
  10   2   6     1003.53      804.82    130.75 o 
  11   2   6     3927.28     4093.94     95.22 o 
  12   2   6        1.73        0.00     53.70 o 
  13   2   6     2943.79     3095.58     96.06 o 
  14   2   6     6313.45     6348.37    132.74 o 
  15   2   6       88.49       65.50     73.90 o 
  16   2   6     5312.53     4772.49    119.93 o 
  17   2   6       12.90       22.15     56.79 o 
  18   2   6     9483.60     9797.49    282.85 o 
  19   2   6      609.20      374.82    192.90 o 
  20   2   6    10004.45    11054.80    319.36 o 
  21   2   6     1449.85     1382.99    146.37 o 
 -23   3   6     1758.69     2478.71    460.40 o 
 -22   3   6       55.23        0.00    336.06 o 
 -21   3   6      157.45        0.00    112.39 o 
 -20   3   6      422.47      720.15    128.79 o 
 -19   3   6      106.01      175.59    110.52 o 
 -18   3   6    32268.35    33280.04    573.55 o 
 -17   3   6     5937.65     5782.68    197.42 o 
 -16   3   6    37186.39    42205.12    742.00 o 
 -15   3   6    12372.32    11465.65    263.46 o 
 -14   3   6    35208.00    36718.23    592.10 o 
 -13   3   6     1782.60     1967.12    115.55 o 
 -12   3   6    30029.07    32580.74    523.91 o 
 -11   3   6     7766.27    10216.54    203.01 o 
 -10   3   6     7842.84     6357.44    149.04 o 
  -9   3   6    14708.88    16596.31    323.45 o 
  -8   3   6    13623.33    15277.94    358.86 o 
  -7   3   6    42942.59    48546.71    702.18 o 
  -6   3   6    17807.25    18864.84    524.72 o 
  -5   3   6      112.31      234.85     35.52 o 
  -4   3   6     7867.53     8888.36    143.29 o 
  -3   3   6     3259.80     3370.83     83.34 o 
  -2   3   6    39967.07    50401.77    516.17 o 
  -1   3   6    25608.40    29049.23    273.98 o 
   0   3   6    19676.71    21177.10    206.10 o 
   1   3   6     2719.12     2293.83     58.57 o 
   2   3   6    32610.29    40051.46    409.31 o 
   3   3   6    13178.67    13725.01    187.24 o 
   4   3   6      208.20      267.09     38.33 o 
   5   3   6     9624.35    10020.71    127.01 o 
   6   3   6    11309.46    12227.55    153.69 o 
   7   3   6    33687.19    41081.74    497.20 o 
   8   3   6      170.22      173.56     40.16 o 
   9   3   6      184.36      165.08     46.66 o 
  10   3   6    50628.25    51507.99    614.58 o 
  11   3   6     9612.22    11098.05    177.06 o 
  12   3   6    53204.77    62211.82    808.65 o 
  13   3   6     3260.74     4568.95    127.26 o 
  14   3   6    56329.04    61287.39    802.25 o 
  15   3   6      315.08      316.98     68.11 o 
  16   3   6     4835.27     5545.93    128.06 o 
  17   3   6      600.42      668.48     64.48 o 
  18   3   6      395.50      601.97     93.66 o 
  19   3   6     1136.40      964.24    126.46 o 
  20   3   6     1205.70     1352.06    172.42 o 
 -23   4   6     1770.81     2278.03    246.59 o 
 -22   4   6    10254.56    10178.24    417.90 o 
 -21   4   6      766.46      886.06     94.30 o 
 -20   4   6    13416.74    11872.95    235.43 o 
 -19   4   6     1540.21     1917.61    206.64 o 
 -18   4   6     9875.03    11198.01    324.99 o 
 -17   4   6      578.68      643.80    107.58 o 
 -16   4   6      732.61      604.58    106.52 o 
 -15   4   6     1658.11     1676.90    131.94 o 
 -14   4   6     7256.26     9313.77    226.87 o 
 -13   4   6     2488.68     2857.90    163.38 o 
 -12   4   6     2443.24     3351.13    155.91 o 
 -11   4   6      505.25      657.85    105.51 o 
 -10   4   6    40262.78    42923.84    572.74 o 
  -9   4   6    27980.82    28111.27    433.22 o 
  -8   4   6   104154.86   112323.48   1823.67 o 
  -7   4   6    42575.91    52676.62    675.76 o 
  -6   4   6    95858.52   105555.36   1692.23 o 
  -5   4   6    13837.27    14924.15    217.91 o 
  -4   4   6    38089.89    40397.49    480.52 o 
  -3   4   6     4238.45     4105.86     82.45 o 
  -2   4   6    30215.60    35447.39    372.32 o 
  -1   4   6    21195.20    25364.14    230.60 o 
   1   4   6      593.19      305.90     25.44 o 
   2   4   6    28097.70    32146.03    335.06 o 
   3   4   6     7340.19     9951.79    158.10 o 
   4   4   6    21175.93    26183.89    299.04 o 
   5   4   6     4155.48     4581.83     77.62 o 
   6   4   6    13413.05    13676.68    163.59 o 
   7   4   6     2445.32     1402.17     85.21 o 
   8   4   6    20331.73    20453.56    268.75 o 
   9   4   6     1006.55      866.87     63.84 o 
  10   4   6    24227.21    27538.67    352.69 o 
  11   4   6    12884.10    12977.23    219.78 o 
  12   4   6     3874.22     4829.96    128.64 o 
  13   4   6    16493.48    17775.11    279.50 o 
  14   4   6     4673.38     4887.99    164.50 o 
  15   4   6    13126.08    12234.01    218.94 o 
  16   4   6    20016.05    20877.53    325.93 o 
  17   4   6    13036.49    14489.53    224.68 o 
  18   4   6     6679.00     7669.39    205.17 o 
  19   4   6     4164.89     4748.59    227.98 o 
  20   4   6     8487.24     9284.53    289.94 o 
 -23   5   6     1423.26     1174.09    192.19 o 
 -22   5   6       15.81      241.87     92.17 o 
 -21   5   6     1602.87     1282.05    137.76 o 
 -20   5   6       65.35      250.86     81.99 o 
 -19   5   6     1946.10     2346.91     89.59 o 
 -18   5   6     3137.49     3542.72    117.32 o 
 -17   5   6     6200.21     5928.68    136.59 o 
 -16   5   6    27029.26    29816.47    437.60 o 
 -15   5   6    11904.60    12551.42    223.66 o 
 -14   5   6    23329.59    23295.16    410.20 o 
 -13   5   6      264.46      221.67     98.62 o 
 -12   5   6    24853.85    25399.93    366.05 o 
 -11   5   6    18393.13    21246.92    279.96 o 
 -10   5   6     1169.10     1807.20     94.06 o 
  -9   5   6    20627.64    25402.01    386.51 o 
  -8   5   6    46387.82    56308.29    659.12 o 
  -7   5   6     4378.78     4092.17    127.09 o 
  -6   5   6    32299.37    34133.68    693.94 o 
  -5   5   6    36913.34    42988.93    511.18 o 
  -4   5   6     7814.41    10334.41    179.35 o 
  -3   5   6    22582.01    25560.95    317.85 o 
  -2   5   6    12138.92    11059.87    129.99 o 
  -1   5   6     2164.85     2725.78     56.31 o 
   0   5   6    89329.19   102620.80    868.95 o 
   1   5   6     9628.37    11465.95    129.14 o 
   2   5   6   220704.44   223785.75   2181.04 o 
   3   5   6    40038.27    44827.45    534.92 o 
   4   5   6    16638.96    14815.36    204.05 o 
   5   5   6     2197.57     1509.02     77.80 o 
   6   5   6     3514.32     3820.00     72.11 o 
   7   5   6     3823.95     5274.00     94.16 o 
   8   5   6    32003.14    32425.81    370.11 o 
   9   5   6    12192.69    15860.58    221.48 o 
  10   5   6    57878.72    63367.52    818.37 o 
  11   5   6      138.78      101.08     60.89 o 
  12   5   6    34439.53    37534.29    514.68 o 
  13   5   6        3.00       32.15     61.76 o 
  14   5   6    24335.79    26523.51    387.56 o 
  15   5   6      406.01      458.05     72.73 o 
  16   5   6    17242.62    17364.84    286.47 o 
  17   5   6       27.93      101.97     68.23 o 
  18   5   6     2183.14     2557.50    138.73 o 
  19   5   6     2907.63     2955.88    145.77 o 
  20   5   6     2953.11     2406.30    138.46 o 
 -22   6   6    13483.16    14382.92    278.42 o 
 -21   6   6     6410.57     7125.61    178.36 o 
 -20   6   6    15229.42    16338.50    298.91 o 
 -19   6   6      171.96       63.23     60.64 o 
 -18   6   6     9939.87     9567.41    187.92 o 
 -17   6   6     1902.48     1847.89     85.36 o 
 -16   6   6     2279.06     2855.03    102.11 o 
 -15   6   6     2297.49     2258.76     94.63 o 
 -14   6   6      125.28       69.68     55.86 o 
 -13   6   6        2.83       79.81     47.51 o 
 -12   6   6    10992.04    11365.78    163.05 o 
 -11   6   6    22468.36    22642.76    273.58 o 
 -10   6   6    36444.84    43002.27    542.08 o 
  -9   6   6     2441.96     2683.54     92.93 o 
  -8   6   6    89422.02    96119.76   1067.42 o 
  -7   6   6     1330.54     2159.26     71.84 o 
  -6   6   6    10358.02    10747.38    158.17 o 
  -5   6   6    10992.62    10488.00    142.75 o 
  -4   6   6    36480.32    39424.89    439.39 o 
  -3   6   6      305.70      271.35     33.93 o 
  -2   6   6    10514.24    11643.12    129.73 o 
  -1   6   6    67612.80    81361.02    696.37 o 
   0   6   6       14.51      140.75     26.87 o 
   1   6   6    15736.04    15124.07    163.49 o 
   2   6   6   105653.98   122290.38   1204.95 o 
   3   6   6     7875.38     9081.26    161.81 o 
   4   6   6     6193.04     8139.92    134.58 o 
   5   6   6     1126.00      932.37     53.21 o 
   6   6   6   132257.17   149508.91   1579.82 o 
   7   6   6     6032.63     6178.58    120.56 o 
   8   6   6    24305.42    27465.54    320.18 o 
   9   6   6     2455.39     2088.82     63.19 o 
  10   6   6    48945.40    52261.87    687.36 o 
  11   6   6     2196.70     2267.90     95.88 o 
  12   6   6    10438.52    10779.57    199.84 o 
  13   6   6     6105.58     7148.94    159.30 o 
  14   6   6     2437.93     2624.32    122.69 o 
  15   6   6     4296.38     4032.72    129.23 o 
  16   6   6      561.63      818.82     81.09 o 
  17   6   6     1091.29      936.36    159.50 o 
  18   6   6     7731.37     7839.79    209.77 o 
  19   6   6      811.24      820.03    105.24 o 
  20   6   6    12369.01    12870.38    289.26 o 
 -22   7   6     1060.09     1247.36     96.98 o 
 -21   7   6        0.40        0.00     72.00 o 
 -20   7   6     2538.97     2148.23    129.03 o 
 -19   7   6     1034.72      767.44    117.38 o 
 -18   7   6     4439.66     4158.08    145.52 o 
 -17   7   6       79.27       79.82     62.81 o 
 -16   7   6    44743.75    45618.50    622.44 o 
 -15   7   6     4147.31     3898.16    119.99 o 
 -14   7   6    16193.03    18332.23    287.43 o 
 -13   7   6     2103.70     2162.40     95.62 o 
 -12   7   6    20371.73    21425.71    317.61 o 
 -11   7   6    10960.66    12186.75    182.47 o 
 -10   7   6    45143.00    47891.04    527.84 o 
  -9   7   6     5047.26     5529.99     89.59 o 
  -8   7   6      801.77      762.79     45.36 o 
  -7   7   6     1442.08     1499.83     69.32 o 
  -6   7   6    12953.35    15134.81    208.93 o 
  -5   7   6    18670.37    20771.82    250.53 o 
  -4   7   6    49771.23    47204.47    522.14 o 
  -3   7   6        1.03      258.14     33.85 o 
  -2   7   6    13345.49    12059.02    135.74 o 
  -1   7   6     7729.75     9902.27    110.64 o 
   0   7   6    48302.16    57921.88    483.24 o 
   2   7   6    17150.97    22965.02    251.94 o 
   3   7   6     1235.87      911.29     53.53 o 
   4   7   6     8796.12    12349.14    209.40 o 
   5   7   6     2304.77     2056.52     84.19 o 
   6   7   6    15207.80    18823.00    238.18 o 
   7   7   6     1846.27     2577.29    141.27 o 
   8   7   6       96.51      170.54     69.01 o 
   9   7   6     8238.56     9233.81    128.34 o 
  10   7   6     1975.22     2200.95     98.44 o 
  11   7   6      689.18      704.73     73.94 o 
  12   7   6    38423.26    40849.07    558.22 o 
  13   7   6     1011.40      953.59     79.85 o 
  14   7   6    13065.74    14646.44    251.03 o 
  15   7   6      937.29      699.42     79.76 o 
  16   7   6    13676.79    15310.43    264.94 o 
  17   7   6      653.07      712.70     82.34 o 
  18   7   6      583.15      715.57    104.68 o 
  19   7   6      249.93      252.44     97.55 o 
  20   7   6       19.70       52.89     97.35 o 
 -22   8   6    12655.99    11856.61    284.37 o 
 -21   8   6     4521.54     4383.32    152.80 o 
 -20   8   6     4745.80     4331.37    152.43 o 
 -19   8   6      246.17      280.07     76.41 o 
 -18   8   6     5834.32     6642.41    172.17 o 
 -17   8   6     1239.62     1431.40     91.91 o 
 -16   8   6      155.89      457.37     72.48 o 
 -15   8   6     1458.76     1741.24    114.31 o 
 -14   8   6     1006.55     1070.46     78.76 o 
 -13   8   6      881.40      745.06     71.86 o 
 -12   8   6     5722.94     6630.63    143.28 o 
 -11   8   6      228.63      391.33     52.73 o 
 -10   8   6    50735.01    52599.02    882.07 o 
  -9   8   6     3001.58     2350.52     67.46 o 
  -8   8   6     8188.70    10193.01    171.12 o 
  -7   8   6    15693.76    15404.17    200.22 o 
  -6   8   6    64988.98    70865.27    825.00 o 
  -5   8   6       53.04       74.26     40.89 o 
  -4   8   6    25821.63    26354.00    311.05 o 
  -3   8   6     3624.35     2669.37     66.66 o 
  -2   8   6     3123.79     2838.21     60.09 o 
  -1   8   6    54825.42    65467.02    569.92 o 
   0   8   6     4572.05     5540.30     85.93 o 
   1   8   6    28558.51    33664.14    337.19 o 
   2   8   6     2605.97     2200.77     61.17 o 
   3   8   6      279.26      658.91     48.86 o 
   4   8   6     9018.66    10701.52    168.03 o 
   5   8   6     5520.84     6447.52    125.01 o 
   6   8   6    32212.41    33845.18    392.66 o 
   7   8   6     9970.58     9753.85    162.00 o 
   8   8   6     5596.37     5738.71    125.88 o 
   9   8   6     5477.15     4944.55    106.42 o 
  10   8   6    12567.47    14965.38    222.22 o 
  11   8   6     3332.86     3244.27    117.55 o 
  12   8   6      469.11      446.50     74.80 o 
  13   8   6       13.20        0.00     67.10 o 
  14   8   6      728.38      889.20     83.33 o 
  15   8   6     5778.09     6549.63    164.33 o 
  16   8   6     3771.75     3603.11    132.86 o 
  17   8   6     5158.21     5827.21    158.26 o 
  18   8   6    11709.70    12560.56    278.33 o 
  19   8   6       44.73        0.00     90.93 o 
  20   8   6     6403.27     6569.17    213.10 o 
 -22   9   6     1401.65     1253.26    140.15 o 
 -21   9   6     1906.38     1901.26    126.25 o 
 -20   9   6    10134.13    10196.41    338.46 o 
 -19   9   6      431.17      442.81     82.31 o 
 -18   9   6     1202.68     1343.81     98.36 o 
 -17   9   6      122.16      142.52     74.84 o 
 -16   9   6    66128.99    68168.08    996.53 o 
 -15   9   6      750.59      849.71     81.42 o 
 -14   9   6    16310.53    16940.45    279.20 o 
 -13   9   6      513.37      362.48     61.86 o 
 -12   9   6    18955.75    19468.55    268.40 o 
 -11   9   6      841.27      972.18     64.48 o 
 -10   9   6      265.28      408.61     42.64 o 
  -9   9   6       20.36      129.01     38.88 o 
  -8   9   6      172.74       44.37     40.61 o 
  -7   9   6       82.48      235.29     44.54 o 
  -6   9   6     7740.52    11487.46    197.02 o 
  -5   9   6     1078.00     1038.17     57.18 o 
  -4   9   6    10521.34    11942.24    181.27 o 
  -3   9   6    14924.01    16064.87    172.08 o 
  -2   9   6    41480.08    51836.44    511.44 o 
  -1   9   6    30041.36    26545.94    264.59 o 
   0   9   6    38315.15    41191.68    391.65 o 
   1   9   6    47184.46    48734.68    475.78 o 
   2   9   6    26669.67    32067.58    324.66 o 
   3   9   6    30743.73    32765.41    382.04 o 
   4   9   6     4205.93     5576.03    109.04 o 
   5   9   6       15.35        0.00     48.18 o 
   6   9   6     1937.48     1631.29    102.70 o 
   7   9   6     4576.84     5017.77    118.63 o 
   8   9   6        4.71        0.00     40.46 o 
   9   9   6     9648.38    10308.28    160.79 o 
  10   9   6     1618.09     2045.83     77.61 o 
  11   9   6     5061.43     5295.85    143.61 o 
  12   9   6     7897.19     8666.94    182.33 o 
  13   9   6     4038.90     4478.98    139.57 o 
  14   9   6     9733.79    10039.82    204.90 o 
  15   9   6      788.09      651.77     90.08 o 
  16   9   6     2263.21     2610.33    118.08 o 
  17   9   6        4.59        0.00     76.84 o 
  18   9   6     4015.59     4464.93    178.37 o 
  19   9   6      506.79      503.15    107.41 o 
 -22  10   6    11532.49    10807.46    313.56 o 
 -21  10   6      148.45        0.00     91.78 o 
 -20  10   6     3551.89     3579.20    185.29 o 
 -19  10   6     5788.07     5782.37    177.07 o 
 -18  10   6     1821.39     1676.81    106.84 o 
 -17  10   6       72.85       54.23     75.56 o 
 -16  10   6      167.05      224.10     81.53 o 
 -15  10   6     1464.63     1891.74    102.70 o 
 -14  10   6      447.46      336.51     68.33 o 
 -13  10   6     2814.55     2433.42     98.76 o 
 -12  10   6     7252.60     8142.12    173.80 o 
 -11  10   6       44.52        0.00     44.03 o 
 -10  10   6    13168.90    14973.67    242.70 o 
  -9  10   6     6472.15     6982.87    124.21 o 
  -8  10   6     4853.03     5086.66    105.03 o 
  -7  10   6    11978.86    13265.83    185.76 o 
  -6  10   6    11731.76    11770.60    227.94 o 
  -5  10   6     9636.78     9639.97    175.24 o 
  -4  10   6    80106.88    91191.58   1053.01 o 
  -3  10   6      548.68      559.14     43.80 o 
  -2  10   6    46235.93    55474.27    517.23 o 
  -1  10   6     2043.34     1997.88     56.05 o 
   0  10   6      877.94     1013.03     45.75 o 
   1  10   6     1359.74     1880.51     62.79 o 
   2  10   6      412.91       68.67     37.31 o 
   3  10   6    45688.35    48128.96    504.08 o 
   4  10   6     9655.87    13068.61    278.55 o 
   5  10   6    22061.90    21114.79    269.34 o 
   6  10   6    49876.36    56708.65    680.01 o 
   7  10   6    30745.75    31495.20    404.37 o 
   8  10   6    12360.24    15042.64    281.14 o 
   9  10   6      866.34     1044.92     65.84 o 
  10  10   6    33161.75    33856.46    401.30 o 
  11  10   6     1257.92     1270.22     83.49 o 
  12  10   6      785.13      956.84     83.83 o 
  13  10   6      540.15      577.25     79.07 o 
  14  10   6       78.92        0.00     73.15 o 
  15  10   6      361.46      257.14     79.48 o 
  16  10   6      338.53      401.09     84.21 o 
  17  10   6     1496.46     1591.47    105.42 o 
  18  10   6     6477.35     6043.56    172.70 o 
  19  10   6      924.24      989.06    133.35 o 
 -21  11   6      482.40      444.83    114.06 o 
 -20  11   6     5968.04     5598.94    206.86 o 
 -19  11   6      182.18      145.75     85.93 o 
 -18  11   6     4556.66     4418.53    162.05 o 
 -17  11   6     1211.14     1196.41    109.62 o 
 -16  11   6    16246.35    17862.94    331.89 o 
 -15  11   6     7681.29     7562.62    176.64 o 
 -14  11   6    14344.02    14979.88    253.83 o 
 -13  11   6    13018.24    13380.20    233.70 o 
 -12  11   6     8122.29     8780.49    193.67 o 
 -11  11   6       56.36      171.28     58.99 o 
 -10  11   6    26958.94    28814.10    345.73 o 
  -9  11   6      879.59     1657.94     82.16 o 
  -8  11   6      316.21      695.37     46.53 o 
  -7  11   6    10994.21    10020.82    157.32 o 
  -6  11   6    11914.45    12302.32    233.32 o 
  -5  11   6     7855.05     7003.39    148.59 o 
  -4  11   6    70023.76    77532.13    960.86 o 
  -3  11   6    61494.31    61959.00    603.53 o 
  -2  11   6    39037.35    45682.58    487.37 o 
  -1  11   6      370.71      275.06     40.43 o 
   0  11   6    17869.41    18716.66    215.55 o 
   1  11   6     4572.31     4936.10     98.43 o 
   2  11   6    12097.10    13403.01    190.97 o 
   3  11   6    11627.50    12440.71    165.34 o 
   4  11   6     7463.54     8524.14    147.00 o 
   5  11   6     3460.12     3685.53    112.10 o 
   6  11   6    15839.06    16170.96    222.07 o 
   7  11   6      133.24      304.53     58.38 o 
   8  11   6      362.03      160.23     53.44 o 
   9  11   6      790.45      857.20     65.39 o 
  10  11   6        5.66       22.34     53.48 o 
  11  11   6    14246.36    14452.16    203.82 o 
  12  11   6    31890.15    33248.39    478.26 o 
  13  11   6       22.51       81.54     74.24 o 
  14  11   6      508.07      739.86    109.04 o 
  15  11   6      565.88      849.49     92.38 o 
  16  11   6     7114.66     7339.74    186.49 o 
  17  11   6      232.67       20.41     82.27 o 
  18  11   6      260.00      261.65    100.76 o 
  19  11   6      277.78      316.16    191.55 o 
 -21  12   6      659.03      291.16    118.53 o 
 -20  12   6      893.04      452.31    121.12 o 
 -19  12   6     1004.57      830.57    116.33 o 
 -18  12   6     5531.91     5803.63    182.48 o 
 -17  12   6      792.06      833.13    193.94 o 
 -16  12   6       72.93        0.00     79.85 o 
 -15  12   6      645.68      577.60     81.61 o 
 -14  12   6     5891.65     6232.25    185.00 o 
 -13  12   6      275.39      429.99     77.07 o 
 -12  12   6    14235.26    14222.93    207.37 o 
 -11  12   6      610.82      440.91     54.41 o 
 -10  12   6    12073.93    12903.86    216.82 o 
  -9  12   6       65.81      169.39     50.64 o 
  -8  12   6    23714.39    26431.53    379.67 o 
  -7  12   6    39513.24    38408.08    448.98 o 
  -6  12   6      460.85      505.39     74.97 o 
  -5  12   6       15.60        0.00     57.23 o 
  -4  12   6      294.37      267.31     61.80 o 
  -3  12   6     1439.93     1299.72     56.12 o 
  -2  12   6     8404.91     8997.87    129.20 o 
  -1  12   6    22082.98    22397.33    251.28 o 
   0  12   6     4874.62     5309.51     99.00 o 
   1  12   6     1889.27     2298.49     75.65 o 
   2  12   6    16730.86    20538.92    267.25 o 
   3  12   6    27485.17    28099.88    318.15 o 
   4  12   6    26444.78    30172.37    358.57 o 
   5  12   6     9205.27     9463.46    173.82 o 
   6  12   6    19189.10    18163.82    244.52 o 
   7  12   6    10189.57     9793.25    165.33 o 
   8  12   6     1028.90     1268.44     80.55 o 
   9  12   6    15158.72    14300.75    229.03 o 
  10  12   6    10554.31    12688.91    217.59 o 
  11  12   6    16827.32    17360.96    238.65 o 
  12  12   6      166.09      154.36     55.14 o 
  13  12   6      960.14      891.86     91.65 o 
  14  12   6       35.14      114.07     79.85 o 
  15  12   6     7826.13     8056.08    194.88 o 
  16  12   6      140.01      160.90     95.90 o 
  17  12   6      688.91      602.99    184.90 o 
  18  12   6     7444.50     6817.19    242.31 o 
  19  12   6     2880.77     2746.44    229.86 o 
 -21  13   6      389.12      313.60    282.29 o 
 -20  13   6      160.02        0.00    114.06 o 
 -19  13   6      483.18      263.84    121.12 o 
 -18  13   6     6347.31     6181.13    247.13 o 
 -17  13   6     1415.70     1536.55    123.83 o 
 -16  13   6     6555.94     6930.74    189.68 o 
 -15  13   6       16.88        0.00     79.36 o 
 -14  13   6     1124.23     1151.79     96.24 o 
 -13  13   6     8615.33     8308.46    198.93 o 
 -12  13   6      278.85      458.34     56.07 o 
 -11  13   6       32.85        0.00     51.90 o 
 -10  13   6     6067.20     6984.65    146.97 o 
  -9  13   6      253.70      349.05     57.82 o 
  -8  13   6     3954.90     4499.69    113.50 o 
  -7  13   6     1780.33     1584.63     74.52 o 
  -6  13   6     3157.62     3439.11    135.34 o 
  -5  13   6      677.73      843.25     76.64 o 
  -4  13   6     6472.06     6207.00    152.23 o 
  -3  13   6     1340.47     1235.05     57.96 o 
  -2  13   6    14268.82    13775.55    180.49 o 
  -1  13   6    24332.94    22488.34    270.21 o 
   0  13   6    29355.35    32143.23    344.54 o 
   1  13   6     9267.29    11459.96    192.75 o 
   2  13   6     3892.32     4597.52    112.93 o 
   3  13   6    16181.49    16420.32    231.03 o 
   4  13   6     1499.14     1228.40     62.18 o 
   5  13   6    12672.04    12771.23    212.03 o 
   6  13   6     2181.83     2023.77     87.40 o 
   7  13   6       48.74      471.96     61.37 o 
   8  13   6      653.47      823.93     77.82 o 
   9  13   6     7794.33     7868.36    162.25 o 
  10  13   6     2008.59     2130.37     98.79 o 
  11  13   6      920.18     1233.09     72.34 o 
  12  13   6     9697.21    10824.96    173.42 o 
  13  13   6      223.19       92.83     78.97 o 
  14  13   6      969.58     1052.25     97.38 o 
  15  13   6     2797.69     2164.25    159.92 o 
  16  13   6     3141.82     3343.29    189.90 o 
  17  13   6        0.27      104.68    165.67 o 
  18  13   6     1749.93     1822.67    159.08 o 
 -20  14   6      594.36      710.53    198.27 o 
 -19  14   6     5941.55     6625.50    273.24 o 
 -18  14   6     2740.15     2636.30    182.93 o 
 -17  14   6     2309.55     2600.22    128.79 o 
 -16  14   6      634.96      601.15    115.33 o 
 -15  14   6     1780.19     1716.80    113.89 o 
 -14  14   6     7709.71     8424.36    207.34 o 
 -13  14   6     2046.29     1847.19     82.04 o 
 -12  14   6       53.03        0.00     54.31 o 
 -11  14   6      798.61      536.08     62.74 o 
 -10  14   6    14224.58    14797.33    252.39 o 
  -9  14   6    11077.06    12344.07    208.46 o 
  -8  14   6    20853.40    22283.20    292.40 o 
  -7  14   6    12551.59    13424.97    211.12 o 
  -6  14   6    10900.46    11344.29    240.54 o 
  -5  14   6     4601.70     5280.35    209.95 o 
  -4  14   6     3502.05     3705.72    123.50 o 
  -3  14   6    14198.49    12955.36    180.56 o 
  -2  14   6     8242.32     8996.93    196.56 o 
  -1  14   6     2133.67     2306.06     78.39 o 
   0  14   6    15880.60    17643.34    228.94 o 
   1  14   6     6584.18     5588.49    135.40 o 
   2  14   6      111.21       37.84     59.50 o 
   3  14   6    15973.98    16532.74    252.66 o 
   4  14   6    19852.36    19941.23    290.00 o 
   5  14   6     6449.86     5679.57    101.46 o 
   6  14   6      897.33     1163.18    103.12 o 
   7  14   6    11910.06    11471.83    174.40 o 
   8  14   6    15119.46    15744.51    229.29 o 
   9  14   6     6121.55     5619.35    142.43 o 
  10  14   6      890.71      798.05     83.16 o 
  11  14   6      684.89      722.25     76.23 o 
  12  14   6     9443.52     9345.58    174.86 o 
  13  14   6      216.97      501.66    126.81 o 
  14  14   6     4113.11     3993.50    196.96 o 
  15  14   6    14263.98    14138.43    360.38 o 
  16  14   6    11529.23    12380.31    362.76 o 
  17  14   6      333.60      431.48    135.89 o 
  18  14   6     2126.93     2270.10    172.92 o 
 -20  15   6      140.95        0.00    188.19 o 
 -19  15   6     1035.14      739.33    215.08 o 
 -18  15   6     1021.26     1122.44    215.08 o 
 -17  15   6      323.14      105.64    125.88 o 
 -16  15   6     2872.60     3526.97    149.23 o 
 -15  15   6       10.81       53.64     85.65 o 
 -14  15   6      684.65      762.92     99.00 o 
 -13  15   6     2949.67     2744.14     95.74 o 
 -12  15   6     4296.14     4654.91    124.36 o 
 -11  15   6     1081.93     1044.63     78.15 o 
 -10  15   6      283.64      313.57     68.52 o 
  -9  15   6     1695.84     1457.94     78.22 o 
  -8  15   6      496.26      772.86     69.53 o 
  -7  15   6     1582.02     1625.38     90.15 o 
  -6  15   6     6849.43     7457.31    179.34 o 
  -5  15   6      800.16      581.81     98.95 o 
  -4  15   6     2024.37     2617.11    110.87 o 
  -3  15   6    25714.74    26071.64    308.99 o 
  -2  15   6    12357.98    13632.02    269.10 o 
  -1  15   6     2323.16     2235.39     80.23 o 
   0  15   6    15220.34    15364.53    210.95 o 
   1  15   6     7732.66     7216.04    158.14 o 
   2  15   6    12570.05    13674.42    226.16 o 
   3  15   6     1209.28     1299.75     85.94 o 
   4  15   6     2640.61     2594.68    107.45 o 
   5  15   6     1178.90      953.70     84.62 o 
   6  15   6        1.53        0.00     71.37 o 
   7  15   6     2628.71     3051.61    101.96 o 
   8  15   6     6130.46     6597.56    142.86 o 
   9  15   6     1079.00      512.83    101.70 o 
  10  15   6     6503.94     6045.72    148.02 o 
  11  15   6     1127.22      997.89     92.43 o 
  12  15   6      899.14      732.18     84.60 o 
  13  15   6    13968.29    14282.38    325.96 o 
  14  15   6     9699.61    10428.45    305.05 o 
  15  15   6     1317.36     1101.27    153.52 o 
  16  15   6       85.63       36.66    148.20 o 
  17  15   6       11.15        0.00    128.12 o 
 -19  16   6     7585.20     7615.09    423.43 o 
 -18  16   6      858.30      633.35    154.40 o 
 -17  16   6       37.78      458.98    198.27 o 
 -16  16   6      101.59        0.00    238.60 o 
 -15  16   6     7305.86     8062.45    250.68 o 
 -14  16   6     7108.75     7078.72    233.97 o 
 -13  16   6     5129.82     4414.42    157.14 o 
 -12  16   6     6950.12     7509.52    174.82 o 
 -11  16   6        5.02      199.45     75.28 o 
 -10  16   6      968.85     1154.48    110.98 o 
  -9  16   6     1813.67     1803.94     92.04 o 
  -8  16   6     6479.50     7626.92    168.94 o 
  -7  16   6     7286.11     7189.72    181.74 o 
  -6  16   6       75.17      117.13     87.62 o 
  -5  16   6     1926.83     2170.05    144.41 o 
  -4  16   6     1355.36      934.42    103.79 o 
  -3  16   6      446.48      538.04     95.90 o 
  -2  16   6      635.32      604.53     92.49 o 
  -1  16   6     2503.87     2752.20     90.03 o 
   0  16   6     1909.65     1832.22     90.71 o 
   1  16   6      345.24      439.75     84.35 o 
   2  16   6    19565.85    20432.38    335.30 o 
   3  16   6     9790.69    11277.80    225.22 o 
   4  16   6    23019.00    23149.19    368.38 o 
   5  16   6       40.77        0.00     82.44 o 
   6  16   6     4981.17     4568.85    126.04 o 
   7  16   6     3048.44     3066.46    129.45 o 
   8  16   6    17319.94    17095.75    249.83 o 
   9  16   6     1595.37     1853.59    110.58 o 
  10  16   6      457.67      557.92     92.67 o 
  11  16   6     5971.13     5981.46    170.79 o 
  12  16   6     7031.15     6159.17    171.37 o 
  13  16   6      598.31      368.93     73.22 o 
  14  16   6        4.86      275.17    133.74 o 
  15  16   6     1160.47     1380.29    286.16 o 
  16  16   6     1809.52     1479.16    177.55 o 
  17  16   6     2289.62     2801.61    191.45 o 
 -19  17   6       18.19        0.00    208.36 o 
 -18  17   6     4757.48     4617.81    256.64 o 
 -17  17   6     3258.69     3026.93    295.73 o 
 -16  17   6     2330.80     3434.42    225.16 o 
 -15  17   6     9776.87     9640.16    584.74 o 
 -14  17   6     6079.62     5474.55    187.23 o 
 -13  17   6     2927.49     2604.07    113.96 o 
 -12  17   6      427.14      582.80     84.21 o 
 -11  17   6      302.08       41.53     72.56 o 
 -10  17   6      505.00      504.54     74.64 o 
  -9  17   6     4886.11     5301.09    146.40 o 
  -8  17   6     2233.45     1975.39     99.36 o 
  -7  17   6     4762.43     4929.66    160.05 o 
  -6  17   6     4725.43     4290.90    168.37 o 
  -5  17   6      482.31      341.11    137.43 o 
  -4  17   6     1246.48     1184.54    126.58 o 
  -3  17   6       69.17      177.01     96.39 o 
  -2  17   6    32727.60    33124.40    556.58 o 
  -1  17   6     1194.02     1035.23     98.56 o 
   0  17   6     6773.05     6997.84    190.50 o 
   1  17   6    15542.31    17460.55    300.62 o 
   2  17   6      499.43      553.24     91.91 o 
   3  17   6      216.36      273.71     79.68 o 
   4  17   6      832.89      459.90     91.91 o 
   5  17   6     1879.10     1331.55    102.65 o 
   6  17   6      781.58     1019.07     77.52 o 
   7  17   6     6983.30     7455.34    177.61 o 
   8  17   6      728.15      726.84     90.23 o 
   9  17   6     3894.77     4360.09    145.48 o 
  10  17   6     1904.84     2034.03    117.60 o 
  11  17   6       13.43        0.00     83.67 o 
  12  17   6     7262.56     8188.28    196.41 o 
  13  17   6      178.24        4.17     77.18 o 
  14  17   6      904.73     1090.05    205.66 o 
  15  17   6      879.06      819.98    149.14 o 
  16  17   6     4056.38     3950.81    220.72 o 
 -18  18   6      352.37      248.68    215.08 o 
 -17  18   6       38.12        0.00    149.65 o 
 -16  18   6        1.25       34.16    198.27 o 
 -15  18   6      178.04      361.13    149.65 o 
 -14  18   6       97.69       85.49     67.65 o 
 -13  18   6      293.19      311.45     93.65 o 
 -12  18   6     1430.03     1626.05    102.61 o 
 -11  18   6      337.61       25.78     76.18 o 
 -10  18   6      424.54      389.14     76.99 o 
  -9  18   6     2581.61     2550.49    110.44 o 
  -8  18   6    21299.42    19672.53    306.68 o 
  -7  18   6       36.37        0.00     83.16 o 
  -6  18   6      579.03       95.06    111.56 o 
  -5  18   6      632.87      575.79    101.52 o 
  -4  18   6     3241.65     3457.63    159.72 o 
  -3  18   6     7850.92     7365.34    308.81 o 
  -2  18   6     3734.51     3790.25    265.49 o 
  -1  18   6      397.02      267.97     95.79 o 
   0  18   6     1523.92     1221.87    106.95 o 
   1  18   6     6956.91     7978.85    215.19 o 
   2  18   6      261.81      578.29    103.00 o 
   3  18   6     1192.32     1315.77    130.00 o 
   4  18   6      461.00      486.23     90.24 o 
   5  18   6      903.53      857.62     90.34 o 
   6  18   6     1521.13     1810.12    106.78 o 
   7  18   6     3547.34     2935.44    123.65 o 
   8  18   6     9064.48     9286.73    200.95 o 
   9  18   6        2.86        0.00     83.02 o 
  10  18   6     1463.11      998.39    107.01 o 
  11  18   6      524.55      164.00     91.95 o 
  12  18   6      290.42      428.85     94.95 o 
  13  18   6       95.85      165.35     86.97 o 
  14  18   6      339.08      116.61    142.02 o 
  15  18   6       23.53      118.63    136.96 o 
  16  18   6      135.68      164.49    217.87 o 
 -17  19   6     2182.38     2268.64    209.11 o 
 -16  19   6       45.17        0.00    147.33 o 
 -15  19   6     8597.04     7346.39    473.84 o 
 -14  19   6       15.47       86.17     78.39 o 
 -13  19   6     2491.73     2955.51    136.26 o 
 -12  19   6      643.72      861.19     92.28 o 
 -11  19   6     4289.06     4235.82    151.78 o 
 -10  19   6      177.75      123.34     79.15 o 
  -9  19   6      698.78      809.76     91.65 o 
  -8  19   6     1091.46     1474.87    100.22 o 
  -7  19   6       36.21        0.12     88.12 o 
  -6  19   6     5429.96     4971.08    169.52 o 
  -5  19   6     1520.16     1011.52    137.95 o 
  -4  19   6       41.04       45.77    312.53 o 
  -3  19   6     3864.20     3723.72    247.00 o 
  -2  19   6     1099.91     1005.49    183.71 o 
  -1  19   6     9425.48     9710.41    534.33 o 
   0  19   6     2233.48     1509.05    126.47 o 
   1  19   6      539.69      427.87     98.94 o 
   2  19   6     8036.01     7406.27    213.77 o 
   3  19   6     3981.35     4562.20    177.62 o 
   4  19   6       29.99        0.00     97.91 o 
   5  19   6     2667.01     2447.08    145.46 o 
   6  19   6      311.60      269.19    122.96 o 
   7  19   6       90.07        0.00     95.68 o 
   8  19   6      659.90      309.72     92.37 o 
   9  19   6     3635.85     3313.58    148.72 o 
  10  19   6      233.59        0.00     95.76 o 
  11  19   6      537.33      323.11     98.39 o 
  12  19   6      187.73      671.69    101.40 o 
  13  19   6     3955.81     3629.55    147.74 o 
  14  19   6     2149.70     1943.02    182.38 o 
  15  19   6      841.59      394.70    152.50 o 
 -17  20   6        6.07        0.00    151.86 o 
 -16  20   6      220.74        0.00    147.10 o 
 -15  20   6        4.87        0.00    278.93 o 
 -14  20   6      920.66     1050.24    102.66 o 
 -13  20   6      820.66      487.30    101.87 o 
 -12  20   6      507.70      433.12     89.26 o 
 -11  20   6     2786.19     2230.23    120.42 o 
 -10  20   6      274.83      155.79     88.30 o 
  -9  20   6        1.59        0.00     78.40 o 
  -8  20   6     9125.72     8939.94    222.56 o 
  -7  20   6       50.78        0.00    104.71 o 
  -6  20   6       44.00      209.94    127.54 o 
  -5  20   6     1020.64      858.26    143.95 o 
  -4  20   6      123.17        0.00    113.53 o 
  -3  20   6     1266.08     1384.43    192.44 o 
  -2  20   6       62.85        0.00    151.19 o 
  -1  20   6     1012.30      981.02    262.13 o 
   0  20   6     5121.70     5073.14    325.98 o 
   1  20   6      514.66      262.34    109.42 o 
   2  20   6     2531.81     2201.29    153.90 o 
   3  20   6     1000.64     1023.19    122.90 o 
   4  20   6     1247.67     1259.18    128.06 o 
   5  20   6     8485.69     8788.91    267.75 o 
   6  20   6     4050.65     2798.04    246.41 o 
   7  20   6      139.83      170.23     97.19 o 
   8  20   6     4775.49     4304.15    172.04 o 
   9  20   6       31.87       58.90    109.91 o 
  10  20   6      644.01      631.63    120.88 o 
  11  20   6     1813.75     1243.87    142.74 o 
  12  20   6        8.27        0.00    102.32 o 
  13  20   6       67.92        3.62     93.68 o 
  14  20   6      734.14      597.44     84.61 o 
 -16  21   6      447.39      726.07    178.17 o 
 -15  21   6     1918.40     1442.77    227.08 o 
 -14  21   6      146.66      429.84     98.38 o 
 -13  21   6        1.56       21.90     99.43 o 
 -12  21   6      142.09       78.95     95.40 o 
 -11  21   6      315.73      115.66    119.32 o 
 -10  21   6        4.79        0.00     93.52 o 
  -9  21   6     2738.90     2834.42    160.44 o 
  -8  21   6     1021.95      954.38    107.59 o 
  -7  21   6        1.79        0.00    127.19 o 
  -6  21   6     7630.15     7670.20    296.56 o 
  -5  21   6      936.95      841.77    145.73 o 
  -4  21   6     1399.79     1215.23    153.30 o 
  -3  21   6     4975.15     4354.20    826.70 o 
  -2  21   6     2088.01     1576.85    201.94 o 
  -1  21   6      233.37      157.01    170.30 o 
   0  21   6      484.31      563.20    208.36 o 
   1  21   6     3751.34     3719.75    258.98 o 
   2  21   6      785.48      507.16    192.44 o 
   3  21   6      231.92      206.55    125.23 o 
   4  21   6        1.19        0.00    105.18 o 
   5  21   6      432.11      364.81    114.93 o 
   6  21   6     4055.68     4373.47    192.02 o 
   7  21   6     1569.70     1678.92    144.65 o 
   8  21   6     2196.15     2677.15    144.04 o 
   9  21   6     1421.59     1312.63    137.73 o 
  10  21   6       51.78       35.31    109.55 o 
  11  21   6     1337.84     1105.45    153.28 o 
  12  21   6     1391.04     1290.38    131.94 o 
  13  21   6      254.35      266.25    108.73 o 
 -15  22   6        4.52        0.00     90.08 o 
 -14  22   6     1005.21     1239.98    129.53 o 
 -13  22   6     1455.36     1860.13    152.02 o 
 -12  22   6     3637.67     3800.70    207.27 o 
 -11  22   6      158.22        0.00    102.83 o 
 -10  22   6      418.59      416.36    105.83 o 
  -9  22   6      573.04      255.94     99.06 o 
  -8  22   6      135.07       62.49    110.98 o 
  -7  22   6      358.51      231.58    132.53 o 
  -6  22   6       70.70      145.18    186.30 o 
  -5  22   6     2323.93     1785.31    176.29 o 
  -4  22   6      712.87      464.85    208.36 o 
  -3  22   6      957.51      823.30    282.29 o 
  -2  22   6     1631.19     1871.22    220.96 o 
  -1  22   6        0.04        0.00    182.93 o 
   0  22   6     2362.90     2299.71    369.66 o 
   1  22   6     2103.31     1881.27    232.73 o 
   2  22   6     3062.56     3115.82    302.45 o 
   3  22   6        2.79        0.00    164.52 o 
   4  22   6      831.64     1561.20    162.21 o 
   5  22   6      539.34      213.56    117.97 o 
   6  22   6     2694.30     2359.49    159.89 o 
   7  22   6      448.93      616.11    127.61 o 
   8  22   6        8.16       53.16    188.38 o 
   9  22   6      333.75       76.20    119.64 o 
  10  22   6     4175.87     3683.03    216.34 o 
  11  22   6     2295.51     1997.12    153.55 o 
  12  22   6       37.55        0.00    145.52 o 
  13  22   6      156.04      304.14    120.78 o 
 -14  23   6     3260.25     3007.96    178.41 o 
 -13  23   6      598.82      576.43    131.20 o 
 -12  23   6       32.60      312.70    126.81 o 
 -11  23   6     4748.11     4394.92    227.23 o 
 -10  23   6      574.66      443.00    117.39 o 
  -9  23   6        8.11        0.00    141.64 o 
  -8  23   6      982.15     1226.46    136.10 o 
  -7  23   6       17.42       40.50    139.96 o 
  -6  23   6        2.72      116.09    130.25 o 
  -5  23   6       54.30        0.00    356.22 o 
  -4  23   6     3477.82     2589.21    305.81 o 
  -3  23   6       13.37        0.00    180.41 o 
  -2  23   6      105.49      538.99    197.19 o 
  -1  23   6        2.43        0.00    180.60 o 
   0  23   6     1270.97      778.52    211.13 o 
   1  23   6        3.60       65.70    189.93 o 
   2  23   6     2122.59     1753.46    220.96 o 
   3  23   6        3.03        0.00    192.08 o 
   4  23   6      321.32      423.35    201.61 o 
   5  23   6        0.89        0.00    136.38 o 
   6  23   6      870.16      931.06    137.92 o 
   7  23   6      531.09      673.75    138.80 o 
   8  23   6       44.99        0.00    138.98 o 
   9  23   6      422.36      368.80    157.04 o 
  10  23   6      392.84      643.22    140.28 o 
  11  23   6     1770.99     1319.30    161.99 o 
  12  23   6      137.53      304.19    119.70 o 
 -13  24   6      141.92      313.66    131.51 o 
 -12  24   6       85.89      173.01    126.63 o 
 -11  24   6       45.15        0.00    130.76 o 
 -10  24   6     2502.84     1799.42    278.93 o 
  -9  24   6       49.34       65.11    131.78 o 
  -8  24   6      458.56      971.93    140.65 o 
  -7  24   6      730.20      349.62    151.76 o 
  -6  24   6       35.02        0.00    299.09 o 
  -5  24   6      311.66      741.49    205.72 o 
  -4  24   6      116.22        0.00    180.41 o 
  -3  24   6      232.24        0.00    182.93 o 
  -2  24   6        3.29        0.00    187.32 o 
  -1  24   6      301.53      634.26    205.72 o 
   0  24   6      201.63      187.72    201.94 o 
   1  24   6      103.87        0.00    262.13 o 
   2  24   6      107.88       93.09    189.93 o 
   3  24   6       50.81        0.00    221.80 o 
   4  24   6      177.21      661.70    386.47 o 
   5  24   6     3933.57     3658.32    287.50 o 
   6  24   6      754.68      317.31    156.77 o 
   7  24   6      471.34      424.01    157.16 o 
   8  24   6       28.51       70.81    143.18 o 
   9  24   6      110.26       94.71    149.74 o 
  10  24   6     1176.59     1065.12    169.75 o 
 -12  25   6     1485.99      938.18    152.02 o 
 -11  25   6      196.72      192.70    184.83 o 
 -10  25   6      608.64       53.77    180.72 o 
  -9  25   6      515.32      239.24    309.17 o 
  -8  25   6       62.98        0.00    120.08 o 
  -7  25   6       14.78        0.00    189.93 o 
  -6  25   6     1188.16     1000.44    426.79 o 
  -5  25   6      580.79      693.93    325.98 o 
  -4  25   6      897.51      639.32    215.89 o 
  -3  25   6      112.41        0.00    241.96 o 
  -2  25   6        0.73        0.00    182.56 o 
  -1  25   6      357.96      105.96    200.94 o 
   0  25   6      235.91       25.07    201.94 o 
   1  25   6      365.77      877.89    272.21 o 
   2  25   6       26.89      120.74    196.85 o 
   3  25   6       84.46       20.95    255.40 o 
   4  25   6      316.75       12.48    199.44 o 
   5  25   6      178.89       69.83    194.68 o 
   6  25   6      844.27      459.66    625.07 o 
   7  25   6      303.65      342.28    189.39 o 
   8  25   6     1034.63     1105.04    220.04 o 
   9  25   6      129.93       12.18    305.81 o 
 -10  26   6     1172.20     1391.51    219.12 o 
  -9  26   6       17.56       49.45    190.33 o 
  -8  26   6      336.75     1192.30    218.00 o 
  -7  26   6     1557.51      954.30    230.17 o 
  -6  26   6       12.57      416.12    221.80 o 
  -5  26   6        3.16      202.74    215.89 o 
  -4  26   6      319.50      455.52    220.96 o 
  -3  26   6       34.63      486.53    220.65 o 
  -2  26   6     2510.01     2352.77    258.72 o 
  -1  26   6      608.75      257.82    211.13 o 
   0  26   6       19.42        0.00    213.87 o 
   1  26   6       11.45      312.53    218.62 o 
   2  26   6      666.75      517.38    213.71 o 
   3  26   6        0.14      235.98    216.20 o 
   4  26   6     1047.29      542.15    225.71 o 
   5  26   6      244.74      853.37    213.23 o 
   6  26   6      339.25      598.18    223.37 o 
   7  26   6      867.24      833.43    302.45 o 
   8  26   6      398.47      402.81    205.72 o 
  -8  27   6        4.15      578.02    315.90 o 
  -7  27   6      398.39      631.26    440.24 o 
  -6  27   6        0.57        0.00    206.37 o 
  -5  27   6     2453.03     3264.35    346.14 o 
  -4  27   6      138.62      217.85    200.94 o 
  -3  27   6       33.32      237.82    223.22 o 
  -2  27   6      102.67        0.00    302.45 o 
  -1  27   6      122.56      254.97    217.23 o 
   0  27   6      582.39      549.51    275.57 o 
   1  27   6      184.42        0.00    218.62 o 
   2  27   6      461.85      206.86    213.23 o 
   3  27   6       14.78      220.31    225.71 o 
   4  27   6       86.36       60.71    220.65 o 
   5  27   6        6.61        0.00    211.45 o 
   6  27   6        0.81        0.00    211.45 o 
  -5  28   6        1.36       14.56    252.04 o 
  -4  28   6      259.40        0.00    258.77 o 
  -3  28   6      588.86      558.39    239.97 o 
  -2  28   6      506.82      984.34    256.51 o 
  -1  28   6      681.71     1157.07    263.74 o 
   0  28   6      203.40      333.75    235.22 o 
   1  28   6      323.85     1537.93    263.74 o 
   2  28   6       60.23      233.80    220.96 o 
   3  28   6      447.24     1898.10    280.40 o 
 -23   0   7       49.57      107.54    248.68 o 
 -21   0   7     5045.13     5141.70    436.88 o 
 -19   0   7     1090.28      891.75    165.53 o 
 -17   0   7     1805.40     1686.03    180.41 o 
 -15   0   7     4640.54     5009.99    436.88 o 
 -13   0   7     1680.57     2083.56    241.96 o 
 -11   0   7     3905.40     3352.52    137.78 o 
  -9   0   7     8351.38     6694.80    295.73 o 
  -7   0   7        2.69        0.00     43.49 o 
  -5   0   7    13538.94    11755.33    403.27 o 
  -3   0   7      214.55      112.65     59.26 o 
  -1   0   7      164.23      159.88     54.05 o 
   1   0   7      534.71      616.55    181.47 o 
   3   0   7     2139.01     2647.29    125.34 o 
   5   0   7     1419.10     1284.97     75.02 o 
   7   0   7     8466.71     8261.15    247.08 o 
   9   0   7      666.91      425.17     87.33 o 
  11   0   7     5128.79     5171.38    278.93 o 
  13   0   7      647.44      533.71     86.67 o 
  15   0   7     2883.86     2990.23    239.05 o 
  17   0   7       11.62        0.00     80.40 o 
  19   0   7     1120.66     1048.50    282.29 o 
 -23   1   7      181.70       94.10    185.35 o 
 -22   1   7      946.97      963.70    206.70 o 
 -21   1   7      170.89      287.49    178.17 o 
 -20   1   7      104.46       14.80    133.19 o 
 -19   1   7      245.01      254.31    126.48 o 
 -18   1   7      809.14      946.95    162.01 o 
 -17   1   7      665.60      617.98    107.54 o 
 -16   1   7     2813.78     2336.31    139.07 o 
 -15   1   7      217.75      180.42     94.90 o 
 -14   1   7      465.41      397.04    115.76 o 
 -13   1   7     1493.03     1321.79    147.33 o 
 -12   1   7      994.02      815.46    151.23 o 
 -11   1   7     6836.51     6907.61    143.13 o 
 -10   1   7    11630.00     9829.63    183.80 o 
  -9   1   7     1898.09     2122.40     81.30 o 
  -8   1   7    10454.50     7735.40    186.76 o 
  -7   1   7      535.94      464.40     42.92 o 
  -6   1   7     4254.51     3533.40    172.22 o 
  -5   1   7      334.98      119.35     52.66 o 
  -4   1   7     5252.16     4150.70    118.96 o 
  -3   1   7     1099.67      934.49     56.98 o 
  -2   1   7     1471.23     1060.61     46.57 o 
  -1   1   7       26.05        0.00     33.78 o 
   0   1   7     2855.63     2156.68     68.42 o 
   1   1   7      148.44        6.60     34.32 o 
   2   1   7     2260.36     1174.26     69.63 o 
   3   1   7      951.54      755.26     61.84 o 
   4   1   7      613.12      625.53     57.18 o 
   5   1   7       88.28       18.18     49.09 o 
   6   1   7       25.00        0.00     35.29 o 
   7   1   7      626.56      423.17     50.43 o 
   8   1   7     2423.56     2207.22     67.07 o 
   9   1   7     4701.95     4529.42    106.78 o 
  10   1   7      726.31      616.11     59.02 o 
  11   1   7     1067.68      924.41     65.57 o 
  12   1   7      520.42      489.05     66.88 o 
  13   1   7     4908.70     4724.32    117.39 o 
  14   1   7      834.96      891.09     83.66 o 
  15   1   7     1267.07      899.17     68.77 o 
  16   1   7       80.52        0.00     60.55 o 
  17   1   7     1537.99     1639.13     90.14 o 
  18   1   7     1327.82     1302.01    135.91 o 
  19   1   7      108.15        0.00    131.57 o 
  20   1   7      522.31      488.76    203.92 o 
 -23   2   7      601.36      633.02    194.16 o 
 -22   2   7      971.85     1116.26    211.45 o 
 -21   2   7     1344.10     1249.95    201.94 o 
 -20   2   7       22.71        0.00    214.03 o 
 -19   2   7     5722.01     6087.50    338.57 o 
 -18   2   7      107.81        0.00    119.79 o 
 -17   2   7     3510.86     3086.50    180.89 o 
 -16   2   7     3548.77     3160.94    180.63 o 
 -15   2   7     6229.58     6150.83    225.70 o 
 -14   2   7     1090.64      875.58    124.93 o 
 -13   2   7       75.09       49.29     93.13 o 
 -12   2   7     4648.93     4474.34    339.42 o 
 -11   2   7       33.14        0.00     42.71 o 
 -10   2   7     5003.76     4850.32    146.31 o 
  -9   2   7     6633.57     4853.59    143.41 o 
  -8   2   7      550.30      625.29     80.74 o 
  -7   2   7     1016.79      972.96     82.92 o 
  -6   2   7     3209.88     2996.31    167.61 o 
  -5   2   7     3116.02     2809.90     88.00 o 
  -4   2   7     2278.52     2230.70     80.55 o 
  -3   2   7      142.54      117.44     35.97 o 
  -2   2   7     1802.40     1378.55     59.45 o 
  -1   2   7     1026.10      678.28     38.23 o 
   0   2   7      946.41      834.88     35.74 o 
   1   2   7        7.50        0.00     31.86 o 
   2   2   7    16847.58    13719.48    451.13 o 
   3   2   7     1816.87     1310.71     89.25 o 
   4   2   7     1622.57      988.45     85.37 o 
   5   2   7      152.14       25.52     35.47 o 
   6   2   7     5647.24     4796.14     90.91 o 
   7   2   7     2134.25     1932.05     71.87 o 
   8   2   7     1058.26      675.03     44.85 o 
   9   2   7     1959.17     1693.35     77.88 o 
  10   2   7       37.12       63.51     60.85 o 
  11   2   7      816.12      651.13     71.26 o 
  12   2   7      822.75      669.24     74.89 o 
  13   2   7     1262.19     1209.25     80.15 o 
  14   2   7       15.31        0.00     62.57 o 
  15   2   7        6.41        0.00     59.15 o 
  16   2   7      161.82       95.81     69.25 o 
  17   2   7      300.75      351.52     78.44 o 
  18   2   7        0.07        0.00    108.24 o 
  19   2   7     1939.75     1815.88    153.01 o 
  20   2   7        4.93       46.04    161.83 o 
 -23   3   7     2216.76     2258.31    329.34 o 
 -22   3   7     1181.17     1699.52    223.22 o 
 -21   3   7      329.95      188.38    170.30 o 
 -20   3   7      765.43      708.71    150.44 o 
 -19   3   7      182.89      313.25    132.97 o 
 -18   3   7      361.22      333.31    138.47 o 
 -17   3   7     4334.24     4899.89    223.40 o 
 -16   3   7      487.49      338.63    126.09 o 
 -15   3   7     1190.76      862.92    171.71 o 
 -14   3   7      111.79       26.61    103.83 o 
 -13   3   7      602.90      699.76    107.40 o 
 -12   3   7       46.43        0.00     96.15 o 
 -11   3   7     1727.94     1742.38     99.27 o 
 -10   3   7      994.21      678.76    134.64 o 
  -9   3   7     6372.94     6550.35    225.88 o 
  -8   3   7     1273.28      615.91     51.63 o 
  -7   3   7     1107.32     1041.41     61.01 o 
  -6   3   7     4175.11     3602.27    216.42 o 
  -5   3   7        4.51        0.00     33.45 o 
  -4   3   7        0.76        6.83     34.64 o 
  -3   3   7       23.34       91.31     36.19 o 
  -2   3   7     3022.83     2649.32     62.82 o 
  -1   3   7      357.63      100.19     25.90 o 
   0   3   7      112.90      220.08     26.92 o 
   1   3   7     2197.90     1254.36     59.11 o 
   2   3   7      820.25      465.40     36.50 o 
   3   3   7      645.08      456.01     43.47 o 
   4   3   7     1696.56     1596.71     85.67 o 
   5   3   7     5571.53     4860.43    121.58 o 
   6   3   7      489.14      459.38     40.23 o 
   7   3   7       13.56        0.00     30.85 o 
   8   3   7      260.83      131.68     38.94 o 
   9   3   7     2685.85     2018.24     89.88 o 
  10   3   7      460.72      384.29     65.99 o 
  11   3   7     1495.24     1388.06     79.96 o 
  12   3   7      388.68      289.38     66.93 o 
  13   3   7       73.14      153.26     64.45 o 
  14   3   7       19.34        0.00     64.71 o 
  15   3   7     1767.12     1710.90    109.85 o 
  16   3   7      250.65      375.42     77.01 o 
  17   3   7      234.14      212.37     64.06 o 
  18   3   7      155.11      242.85    113.96 o 
  19   3   7        0.80        0.00    110.55 o 
  20   3   7        1.66        0.00    115.88 o 
 -23   4   7      236.02      396.55    241.96 o 
 -22   4   7       53.41      129.57    198.46 o 
 -21   4   7      306.89      138.91     92.94 o 
 -20   4   7      809.86      866.34    214.03 o 
 -19   4   7      994.40      701.98    140.61 o 
 -18   4   7      663.31      687.65    136.62 o 
 -17   4   7      605.84      597.37    129.61 o 
 -16   4   7      563.07      693.41    157.10 o 
 -15   4   7      104.75      128.24    109.33 o 
 -14   4   7     6018.61     5720.73    332.44 o 
 -13   4   7      795.23      534.49    105.19 o 
 -12   4   7       26.66        0.00     84.65 o 
 -11   4   7      277.94      172.02     84.90 o 
 -10   4   7      655.64      488.33     74.11 o 
  -9   4   7      311.97      166.28     46.82 o 
  -8   4   7     4152.48     3976.95    221.32 o 
  -7   4   7     1119.67      779.59     48.70 o 
  -6   4   7     1360.94      958.07     45.81 o 
  -5   4   7     8601.10     6864.90    126.51 o 
  -4   4   7      145.24       94.21     33.22 o 
  -3   4   7      323.11      328.22     37.53 o 
  -2   4   7      737.29      249.13     31.71 o 
  -1   4   7     1839.96     1556.71     54.82 o 
   0   4   7    10268.58     8614.35     96.86 o 
   1   4   7      381.84      466.26     34.07 o 
   2   4   7     5099.18     5120.89    107.76 o 
   3   4   7     1802.12     1688.50     52.77 o 
   4   4   7      588.29      493.21     45.08 o 
   5   4   7       39.53       12.07     30.97 o 
   6   4   7     4038.24     3195.39     90.55 o 
   7   4   7      154.95        9.40     30.14 o 
   8   4   7      688.73      457.78     45.01 o 
   9   4   7      397.00      375.62     49.74 o 
  10   4   7     5069.94     4706.83    235.71 o 
  11   4   7       15.64        0.00     60.76 o 
  12   4   7       39.85        0.00     63.25 o 
  13   4   7        0.58        0.00     62.06 o 
  14   4   7     4427.69     4455.09    217.20 o 
  15   4   7      179.89      320.21     72.14 o 
  16   4   7        0.20       33.87     72.28 o 
  17   4   7      464.27      441.17    114.36 o 
  18   4   7       18.83        0.00     87.46 o 
  19   4   7      346.30      248.36    113.79 o 
  20   4   7       43.08      216.32    122.80 o 
 -23   5   7       40.09       32.90     70.20 o 
 -22   5   7        7.66        0.00     74.37 o 
 -21   5   7     1888.85     1508.98    113.50 o 
 -20   5   7      415.46      219.22     87.79 o 
 -19   5   7     1207.47     1187.26     74.64 o 
 -18   5   7     2807.06     2527.09    101.73 o 
 -17   5   7     1511.54     1230.98     99.92 o 
 -16   5   7      832.34      503.06     79.55 o 
 -15   5   7      493.39      278.37     71.63 o 
 -14   5   7     1334.96      972.54     81.80 o 
 -13   5   7      507.68      297.57     68.14 o 
 -12   5   7     3622.38     2795.52    113.50 o 
 -11   5   7     2186.49     1896.00    131.00 o 
 -10   5   7     3686.83     3668.01    108.41 o 
  -9   5   7      196.12      156.39     35.30 o 
  -8   5   7     8271.67     7173.29    135.00 o 
  -7   5   7     3172.38     2626.15     82.56 o 
  -6   5   7      992.84      878.75     42.89 o 
  -5   5   7      454.08      122.19     35.22 o 
  -4   5   7    13240.58    10972.71    161.01 o 
  -3   5   7      390.84      127.32     34.89 o 
  -2   5   7      161.43      112.85     31.17 o 
  -1   5   7     4648.37     3164.83     60.46 o 
   0   5   7       48.94        2.50     25.72 o 
   1   5   7      365.97      141.09     27.26 o 
   2   5   7      434.06      504.40     40.04 o 
   3   5   7      164.26       46.08     41.75 o 
   4   5   7      443.16      273.01     44.68 o 
   5   5   7     1327.26     1059.92     71.84 o 
   6   5   7     6633.69     5643.98     91.84 o 
   7   5   7      577.85      479.49     40.64 o 
   8   5   7     9927.98     9363.36    201.96 o 
   9   5   7     2368.19     2089.37    167.32 o 
  10   5   7     3787.14     3730.16    121.65 o 
  11   5   7     1104.12      946.70     76.82 o 
  12   5   7       17.06        0.00     64.71 o 
  13   5   7      501.32      525.29     73.72 o 
  14   5   7     1025.45      788.83     93.85 o 
  15   5   7      827.74      921.95     83.62 o 
  16   5   7      466.11      481.01     79.79 o 
  17   5   7       41.92       80.69     73.15 o 
  18   5   7       13.26       61.99     90.24 o 
  19   5   7       29.64       22.18     90.58 o 
  20   5   7     2178.53     2323.70    291.92 o 
 -23   6   7      247.36      156.44     78.57 o 
 -22   6   7      150.64      187.03    111.17 o 
 -21   6   7      656.56      637.32     98.50 o 
 -20   6   7       20.22        3.78     64.03 o 
 -19   6   7      101.41       63.99     61.27 o 
 -18   6   7      268.92      142.54     63.47 o 
 -17   6   7      400.82      389.94     64.77 o 
 -16   6   7     3719.49     3699.32    136.17 o 
 -15   6   7      524.56      329.90     61.52 o 
 -14   6   7      188.32      106.14     67.35 o 
 -13   6   7     1224.94      887.96     72.00 o 
 -12   6   7     4265.65     4089.67    104.38 o 
 -11   6   7     1972.68     1735.21     70.46 o 
 -10   6   7     5696.84     5354.87    115.79 o 
  -9   6   7     6619.39     6070.27    149.41 o 
  -8   6   7     7945.50     7199.91    140.33 o 
  -7   6   7      461.38      443.09     44.18 o 
  -6   6   7     4430.55     3569.88    113.58 o 
  -5   6   7      228.28        8.76     33.45 o 
  -4   6   7      106.91       12.55     38.44 o 
  -3   6   7      514.68      584.27     43.35 o 
  -2   6   7    27187.46    22599.75    244.37 o 
  -1   6   7     6769.18     6632.52    109.79 o 
   0   6   7      762.18      888.54     34.79 o 
   1   6   7      454.12      448.04     30.76 o 
   2   6   7     6887.87     6065.49    128.40 o 
   3   6   7        0.56        0.81     41.49 o 
   4   6   7        1.75        0.00     41.85 o 
   5   6   7      739.01      506.72     50.75 o 
   6   6   7     1042.97      712.33     55.25 o 
   7   6   7        1.53       10.38     40.90 o 
   8   6   7      184.14      105.86     49.69 o 
   9   6   7       32.32        0.00     36.59 o 
  10   6   7     2548.20     2311.31     97.83 o 
  11   6   7      658.78      518.74     73.15 o 
  12   6   7     1099.99     1037.34     82.07 o 
  13   6   7      128.83       47.03     66.09 o 
  14   6   7     2507.86     2318.51    105.26 o 
  15   6   7        0.59        0.00     69.57 o 
  16   6   7      404.92      382.66     78.46 o 
  17   6   7      726.01      783.42     85.39 o 
  18   6   7       61.68        0.00     87.18 o 
  19   6   7      325.04      351.53    100.09 o 
  20   6   7      127.07      121.02     99.41 o 
 -22   7   7     1474.70     1413.90    106.72 o 
 -21   7   7        4.15        0.00     76.42 o 
 -20   7   7      843.72      691.56     90.47 o 
 -19   7   7      306.46      311.16     70.21 o 
 -18   7   7     2869.38     2612.65    131.59 o 
 -17   7   7     1658.76     1561.39     90.94 o 
 -16   7   7     1015.65      858.96     75.14 o 
 -15   7   7     3418.09     3258.60    112.47 o 
 -14   7   7      105.10       72.38     60.90 o 
 -13   7   7        3.29        0.00     59.51 o 
 -12   7   7      929.31      655.45     58.62 o 
 -11   7   7      233.18      182.12     52.49 o 
 -10   7   7     3843.07     3612.93    111.90 o 
  -9   7   7     5590.62     4982.19    119.06 o 
  -8   7   7     4539.18     4245.18    100.75 o 
  -7   7   7    17486.04    15561.88    201.67 o 
  -6   7   7     8457.87     7831.84    133.48 o 
  -5   7   7      367.59      292.11     36.31 o 
  -4   7   7     9085.57     7594.78    120.82 o 
  -3   7   7      137.72       61.51     32.10 o 
  -2   7   7       23.30        3.83     29.61 o 
  -1   7   7     5478.79     4554.23     79.38 o 
   0   7   7       17.03        5.62     29.28 o 
   1   7   7      667.33      514.65     33.30 o 
   2   7   7      373.37      242.62     34.75 o 
   3   7   7     3282.41     2990.42     91.25 o 
   4   7   7    21335.51    20386.69    275.42 o 
   5   7   7      158.78      101.55     46.56 o 
   6   7   7     6180.96     6022.28    117.20 o 
   7   7   7     3545.27     3305.94    121.96 o 
   8   7   7     3929.13     3795.27    119.84 o 
   9   7   7       42.19        0.00     46.88 o 
  10   7   7     2843.13     2572.87    106.66 o 
  11   7   7     1904.63     1744.33     90.27 o 
  12   7   7      713.35      627.84     76.04 o 
  13   7   7      234.85      174.80     70.04 o 
  14   7   7       42.50        0.00     69.54 o 
  15   7   7       22.77       56.15     73.38 o 
  16   7   7       13.68        0.00     74.58 o 
  17   7   7      148.68      161.17     77.84 o 
  18   7   7      284.45      122.44    108.65 o 
  19   7   7        2.13        0.00     91.96 o 
  20   7   7     1656.07     1101.20    121.37 o 
 -22   8   7     1923.62     1779.96    119.49 o 
 -21   8   7      207.07      117.26     83.26 o 
 -20   8   7      150.59       85.66     81.65 o 
 -19   8   7      447.30      392.05     86.48 o 
 -18   8   7      283.53      223.51     72.93 o 
 -17   8   7      269.72      197.31     69.58 o 
 -16   8   7     4594.61     4683.74    137.80 o 
 -15   8   7      401.60      357.45     67.07 o 
 -14   8   7     7720.54     7024.79    173.09 o 
 -13   8   7        7.19        0.01     68.12 o 
 -12   8   7     5708.11     5275.14    137.95 o 
 -11   8   7       66.34      137.99     69.85 o 
 -10   8   7       25.52        0.00     36.79 o 
  -9   8   7      299.39      132.11     38.07 o 
  -8   8   7      106.10      210.39     45.12 o 
  -7   8   7        6.32       46.68     42.14 o 
  -6   8   7     4300.98     4588.95    104.23 o 
  -5   8   7     1864.99     1068.32     51.59 o 
  -4   8   7    11709.79    10238.12    149.60 o 
  -3   8   7     5957.96     6289.42    140.14 o 
  -2   8   7    20728.60    20200.06    231.21 o 
  -1   8   7     6089.99     5553.09     82.25 o 
   0   8   7    30290.28    28020.19    263.81 o 
   1   8   7    17489.27    15923.90    189.40 o 
   2   8   7     3184.88     3001.38     73.01 o 
   3   8   7     3514.93     3233.70     94.43 o 
   4   8   7     4355.39     3808.10    129.67 o 
   5   8   7      402.04      486.99     54.44 o 
   6   8   7     1019.22      921.45     57.65 o 
   7   8   7      577.48      535.87     54.06 o 
   8   8   7      405.49      153.95     47.95 o 
   9   8   7     1407.80     1281.58     64.46 o 
  10   8   7     6013.66     6109.59    168.83 o 
  11   8   7       78.14        0.00     67.71 o 
  12   8   7     3371.76     3530.55    126.26 o 
  13   8   7      194.58      126.17     71.65 o 
  14   8   7     2241.94     2607.50    206.31 o 
  15   8   7      623.29      546.71     83.85 o 
  16   8   7      129.21        0.00     77.10 o 
  17   8   7      849.65      947.10     91.29 o 
  18   8   7      435.52      369.04    109.62 o 
  19   8   7     2308.84     2630.60    148.20 o 
 -22   9   7     3178.41     3534.84    188.19 o 
 -21   9   7      282.22      311.34     99.29 o 
 -20   9   7      131.56        0.00     84.61 o 
 -19   9   7     1048.07      961.96     98.05 o 
 -18   9   7      983.26      834.99     96.27 o 
 -17   9   7        3.46        0.00     92.01 o 
 -16   9   7      104.93        0.00     74.94 o 
 -15   9   7       28.17        0.00     68.14 o 
 -14   9   7     2054.43     1772.32    116.41 o 
 -13   9   7     5112.44     4839.05    159.86 o 
 -12   9   7      488.54      478.19     68.88 o 
 -11   9   7     2984.23     2723.98    102.05 o 
 -10   9   7     2182.15     2084.06     81.90 o 
  -9   9   7     2637.14     2649.88     92.22 o 
  -8   9   7    13062.73    13184.63    184.92 o 
  -7   9   7        8.72        0.00     41.55 o 
  -6   9   7     8840.41     8808.31    152.17 o 
  -5   9   7       38.82        0.00     42.70 o 
  -4   9   7    25209.97    23427.06    286.02 o 
  -3   9   7      928.33      800.73     43.01 o 
  -2   9   7     4526.82     4849.42     79.15 o 
  -1   9   7     7240.97     6641.45     92.07 o 
   0   9   7     1463.38     1131.96     47.29 o 
   1   9   7     4902.03     4381.71     81.94 o 
   2   9   7     2116.64     1955.15     90.50 o 
   3   9   7       25.05        0.00     47.42 o 
   4   9   7     2283.19     2205.17     87.07 o 
   5   9   7     1452.01     1229.53     67.28 o 
   6   9   7     6046.33     5595.55    114.78 o 
   7   9   7     4222.34     4227.51    115.06 o 
   8   9   7     1681.82     1718.13     90.92 o 
   9   9   7     1381.77     1172.55     67.20 o 
  10   9   7      110.86       51.42     58.00 o 
  11   9   7      691.27      494.85     50.02 o 
  12   9   7       27.95        0.00     68.23 o 
  13   9   7      101.41       14.90     71.27 o 
  14   9   7      711.32      723.74     85.04 o 
  15   9   7        2.98        0.00     76.59 o 
  16   9   7      547.65      495.97     85.18 o 
  17   9   7       88.05        0.00     77.13 o 
  18   9   7     3906.81     3971.56    173.97 o 
  19   9   7        7.84       18.87     98.21 o 
 -22  10   7      104.57        0.00    104.56 o 
 -21  10   7     1204.49     1341.70    130.63 o 
 -20  10   7      102.28        0.00     85.78 o 
 -19  10   7      333.09      165.97     89.20 o 
 -18  10   7     1251.38     1105.98    137.11 o 
 -17  10   7      392.30      512.71     90.60 o 
 -16  10   7      733.83      604.30    140.85 o 
 -15  10   7       43.00        0.00     75.95 o 
 -14  10   7     6667.88     6926.61    179.95 o 
 -13  10   7     6853.44     6604.94    156.75 o 
 -12  10   7     1148.00     1139.38     83.91 o 
 -11  10   7        6.87        0.00     41.33 o 
 -10  10   7    10336.73    10870.07    155.52 o 
  -9  10   7      143.20       44.94     40.96 o 
  -8  10   7       27.75        0.00     43.26 o 
  -7  10   7     2726.09     2331.34     78.33 o 
  -6  10   7      417.40      246.79     44.29 o 
  -5  10   7      943.57      926.78     61.60 o 
  -4  10   7     8470.65     7799.87    144.40 o 
  -3  10   7    18067.52    16115.88    170.81 o 
  -2  10   7    11578.27    11467.08    139.97 o 
  -1  10   7     2331.40     1323.45     52.54 o 
   0  10   7     7081.69     6772.45    116.60 o 
   1  10   7     6063.22     6386.51    112.06 o 
   2  10   7     1539.33     1482.62     55.70 o 
   3  10   7      449.75      307.80     34.65 o 
   4  10   7     3400.02     3659.81    108.35 o 
   5  10   7    14058.47    14379.01    221.46 o 
   6  10   7      271.29      162.68     59.40 o 
   7  10   7      851.66      769.86     69.78 o 
   8  10   7       93.90        0.00     46.83 o 
   9  10   7      744.84      500.63     61.50 o 
  10  10   7      757.19      646.02     60.11 o 
  11  10   7     1184.11     1174.67     72.43 o 
  12  10   7     3788.06     4146.54    139.76 o 
  13  10   7     2187.65     2060.10    105.65 o 
  14  10   7      773.46      672.02     87.42 o 
  15  10   7      592.75      407.45     84.92 o 
  16  10   7      617.35      582.06     91.67 o 
  17  10   7     3351.15     3529.32    200.22 o 
  18  10   7        3.03        0.00     87.82 o 
  19  10   7      214.05      289.29    160.39 o 
 -21  11   7     1744.80     1854.65    272.21 o 
 -20  11   7     2216.40     2415.54    139.42 o 
 -19  11   7        1.91        0.18     90.60 o 
 -18  11   7     6363.94     6620.61    209.96 o 
 -17  11   7        0.23       30.31     85.04 o 
 -16  11   7     2041.59     2192.99    143.72 o 
 -15  11   7     1110.18     1214.84    106.28 o 
 -14  11   7     1635.05     1365.02    101.86 o 
 -13  11   7        2.82       32.81     68.39 o 
 -12  11   7      201.20       82.34     71.64 o 
 -11  11   7     1406.63     1400.75     63.57 o 
 -10  11   7     7900.48     7196.94    125.59 o 
  -9  11   7     3855.72     3704.57    101.48 o 
  -8  11   7    11642.16    11738.50    166.05 o 
  -7  11   7    13262.66    12860.91    189.00 o 
  -6  11   7     6484.19     5908.80    155.03 o 
  -5  11   7    16193.99    16027.40    265.01 o 
  -4  11   7     6114.96     6409.57    125.24 o 
  -3  11   7     1080.37      942.88     51.11 o 
  -2  11   7    10024.12     9252.60    123.42 o 
  -1  11   7      758.43      712.50     48.29 o 
   0  11   7     3191.49     2336.46     68.59 o 
   1  11   7      291.30       72.09     44.29 o 
   2  11   7     5077.04     4388.76     93.69 o 
   3  11   7     3085.88     2984.53     81.93 o 
   4  11   7    13780.57    13809.29    218.10 o 
   5  11   7    10259.58     9902.56    210.57 o 
   6  11   7     3962.67     4215.18    131.46 o 
   7  11   7     5140.51     4904.40    127.25 o 
   8  11   7      873.62      758.60     72.77 o 
   9  11   7     7463.05     7698.86    158.55 o 
  10  11   7     5130.14     4767.77    117.17 o 
  11  11   7     1119.80      909.06     64.42 o 
  12  11   7     1055.67     1096.87    103.23 o 
  13  11   7      320.43      364.62     82.16 o 
  14  11   7     1688.18     1829.38    114.38 o 
  15  11   7       34.05        0.00     79.33 o 
  16  11   7      811.13     1043.90    101.15 o 
  17  11   7        7.34        0.00     85.59 o 
  18  11   7     4839.09     5295.25    346.70 o 
  19  11   7      388.71      282.64    221.80 o 
 -21  12   7       27.23        0.00    109.31 o 
 -20  12   7        0.81        0.00    106.85 o 
 -19  12   7     1050.98     1216.48    204.35 o 
 -18  12   7      282.62      313.78     98.97 o 
 -17  12   7     6270.06     5852.62    256.28 o 
 -16  12   7     2046.89     1803.16    124.86 o 
 -15  12   7    10339.54    10818.52    269.45 o 
 -14  12   7     2712.70     2691.74    120.51 o 
 -13  12   7      324.22      370.49     79.55 o 
 -12  12   7     8726.03     8607.01    151.41 o 
 -11  12   7     6202.68     6056.45    122.20 o 
 -10  12   7     5408.24     5341.41    116.59 o 
  -9  12   7      227.74      170.80     54.20 o 
  -8  12   7     1196.67     1085.10     66.95 o 
  -7  12   7        9.06        0.00     54.36 o 
  -6  12   7     9202.43     9312.11    257.08 o 
  -5  12   7      129.66       86.93     42.48 o 
  -4  12   7     5558.86     5501.73    114.90 o 
  -3  12   7      380.92      424.02     44.30 o 
  -2  12   7    12196.09    12116.10    151.31 o 
  -1  12   7     1776.81     1521.22     60.22 o 
   0  12   7     9425.18    10237.22    164.00 o 
   1  12   7    20609.66    19359.43    238.33 o 
   2  12   7     8419.78     8591.23    150.39 o 
   3  12   7     8136.58     8625.61    176.46 o 
   4  12   7     2108.69     1875.13     79.96 o 
   5  12   7      363.64      294.71     66.93 o 
   6  12   7     1236.06     1067.80     85.19 o 
   7  12   7      737.61      720.92     73.02 o 
   8  12   7     8566.27     8169.44    165.61 o 
   9  12   7       34.68        0.00     65.68 o 
  10  12   7     2083.47     1786.73    102.89 o 
  11  12   7     2347.43     1707.04     78.08 o 
  12  12   7    10296.44    11236.26    180.62 o 
  13  12   7     5940.76     5934.46    167.81 o 
  14  12   7      119.27      119.75     84.12 o 
  15  12   7     1480.22     1661.98    139.99 o 
  16  12   7     2304.17     2231.12    160.95 o 
  17  12   7     1696.39     1613.45    152.17 o 
  18  12   7       59.04        0.00    118.91 o 
 -21  13   7     1055.60      912.12    140.14 o 
 -20  13   7     2340.80     1868.19    163.91 o 
 -19  13   7     1269.57     1334.36    147.33 o 
 -18  13   7     2361.39     2429.65    225.74 o 
 -17  13   7      393.42      274.64     99.91 o 
 -16  13   7     1547.70     1236.10    151.94 o 
 -15  13   7       13.49        0.00     76.75 o 
 -14  13   7     1161.17     1353.33     99.62 o 
 -13  13   7     3002.64     3033.01    246.41 o 
 -12  13   7        0.24       11.53     51.09 o 
 -11  13   7     4846.91     4506.49    113.52 o 
 -10  13   7      708.21      589.27     67.04 o 
  -9  13   7     8473.83     8550.92    165.98 o 
  -8  13   7     5894.88     5995.02    129.49 o 
  -7  13   7      347.68      196.03     62.18 o 
  -6  13   7    17062.74    16768.49    397.75 o 
  -5  13   7     1510.80     1558.96     88.51 o 
  -4  13   7    10535.67     9835.63    171.95 o 
  -3  13   7     4601.48     4433.31    100.70 o 
  -2  13   7     9781.98     9810.85    150.45 o 
  -1  13   7      527.75      434.65     50.64 o 
   0  13   7     2298.91     1647.53     91.45 o 
   1  13   7        0.09        0.00     48.47 o 
   2  13   7     1964.78     2066.01     98.24 o 
   3  13   7     4577.36     4012.78     96.07 o 
   4  13   7     5703.84     5790.84    129.67 o 
   5  13   7    10568.80    10291.61    190.74 o 
   6  13   7     6097.51     6133.74    164.24 o 
   7  13   7    16426.93    16418.54    245.31 o 
   8  13   7    10268.91     9901.30    188.61 o 
   9  13   7    11998.25    12081.86    210.13 o 
  10  13   7     2397.21     2490.65    115.07 o 
  11  13   7     1406.23     1278.35     76.28 o 
  12  13   7      194.62       81.14     57.08 o 
  13  13   7      464.28      480.14    104.58 o 
  14  13   7       65.67      119.34    100.95 o 
  15  13   7      190.31      141.75    121.27 o 
  16  13   7     1714.14     1396.94    240.55 o 
  17  13   7      669.70      506.09    135.71 o 
  18  13   7     1725.22     1504.45    154.40 o 
 -20  14   7      335.18      416.71    194.91 o 
 -19  14   7     5010.92     5321.68    268.85 o 
 -18  14   7       33.74       40.33    118.81 o 
 -17  14   7     1450.06     1360.71    125.99 o 
 -16  14   7     1468.92     1358.00    108.44 o 
 -15  14   7     1039.89      830.88     97.02 o 
 -14  14   7     1576.28     1417.76    131.94 o 
 -13  14   7     3866.08     3664.16    102.73 o 
 -12  14   7     5477.85     5941.30    134.84 o 
 -11  14   7     5925.32     6389.75    135.96 o 
 -10  14   7    12453.74    12550.01    254.02 o 
  -9  14   7      597.71      622.59     66.31 o 
  -8  14   7     1673.81     1490.54     76.28 o 
  -7  14   7       87.11        0.00     63.11 o 
  -6  14   7        2.94        0.00     86.62 o 
  -5  14   7      645.89      661.66     76.16 o 
  -4  14   7     8016.64     7395.42    134.30 o 
  -3  14   7    11817.58    11799.77    171.87 o 
  -2  14   7     1842.30     1651.66     71.66 o 
  -1  14   7      306.68      170.99     52.20 o 
   0  14   7    21265.38    20472.55    243.82 o 
   1  14   7     2670.57     2868.41    134.97 o 
   2  14   7    10270.01    10474.81    233.44 o 
   3  14   7     2943.74     2486.71     92.73 o 
   4  14   7     3378.25     3066.71    142.97 o 
   5  14   7     9781.29     9560.38    185.89 o 
   6  14   7     3084.95     3253.56    119.08 o 
   7  14   7     2360.63     2510.69     96.26 o 
   8  14   7     3332.06     3840.34    115.90 o 
   9  14   7     1919.67     1648.17     90.58 o 
  10  14   7     2746.64     2611.19    105.92 o 
  11  14   7      685.78      780.62     76.80 o 
  12  14   7      930.29      921.36    110.30 o 
  13  14   7     5553.69     5624.94    288.16 o 
  14  14   7     3113.59     3580.21    191.40 o 
  15  14   7     4298.93     4154.11    216.48 o 
  16  14   7     2252.63     1983.78    166.25 o 
  17  14   7      993.49      947.83    151.25 o 
 -20  15   7      284.06       67.21    194.91 o 
 -19  15   7     6865.78     7964.59    416.71 o 
 -18  15   7     1215.59     1189.65    221.80 o 
 -17  15   7        8.54        0.00    123.57 o 
 -16  15   7      827.79     1066.03    126.48 o 
 -15  15   7        4.93        0.00     84.49 o 
 -14  15   7     2127.97     1866.75    121.26 o 
 -13  15   7     7260.00     7032.78    146.04 o 
 -12  15   7        6.19        0.00     87.67 o 
 -11  15   7     8784.83     9561.62    256.49 o 
 -10  15   7      162.04       39.25     66.10 o 
  -9  15   7     3682.80     4102.94    118.20 o 
  -8  15   7     2294.90     1993.89     86.07 o 
  -7  15   7     6146.25     6552.20    155.02 o 
  -6  15   7     1758.31     2153.84    119.24 o 
  -5  15   7     5540.85     5716.61    175.32 o 
  -4  15   7     2730.56     3014.29    162.30 o 
  -3  15   7     3365.36     3421.79     95.18 o 
  -2  15   7     2265.03     2124.48     78.43 o 
  -1  15   7     6165.92     6026.48    137.73 o 
   0  15   7     1875.36     1483.98     75.70 o 
   1  15   7     2196.42     2097.99     88.53 o 
   2  15   7     2436.25     2082.18     98.86 o 
   3  15   7      591.01      395.59     84.70 o 
   4  15   7     1111.01     1079.72     97.41 o 
   5  15   7     6057.40     6355.40    175.65 o 
   6  15   7     3602.30     3800.05    133.25 o 
   7  15   7     3365.96     3145.20    119.11 o 
   8  15   7     4845.28     4981.24    138.77 o 
   9  15   7     3180.27     3400.04    129.25 o 
  10  15   7     5763.00     5544.10    147.80 o 
  11  15   7     1244.94     1271.08     88.58 o 
  12  15   7      469.81      221.37     80.02 o 
  13  15   7      879.96      730.73     76.73 o 
  14  15   7      799.07     1281.23    211.69 o 
  15  15   7     1241.03     1294.80    155.20 o 
  16  15   7     4271.91     5102.82    272.82 o 
  17  15   7     1267.80      828.13    146.51 o 
 -19  16   7      753.86     1075.39    235.24 o 
 -18  16   7     1478.91     1962.58    255.40 o 
 -17  16   7     5581.46     6040.36    339.42 o 
 -16  16   7     4564.64     4531.52    202.98 o 
 -15  16   7    10582.28    11528.83    302.63 o 
 -14  16   7     9971.24    10462.58    285.79 o 
 -13  16   7    12375.46    13690.10    293.62 o 
 -12  16   7     5851.38     5922.23    162.45 o 
 -11  16   7     2365.28     2172.02    104.00 o 
 -10  16   7     7448.83     6888.51    158.01 o 
  -9  16   7     5580.03     5431.40    146.23 o 
  -8  16   7      802.95      856.65     81.48 o 
  -7  16   7     2208.23     1892.55    107.04 o 
  -6  16   7      587.44      558.07    115.66 o 
  -5  16   7     1310.04     1021.50    121.03 o 
  -4  16   7      460.39      383.94     90.47 o 
  -3  16   7     1013.87     1109.16     76.15 o 
  -2  16   7     7795.36     7954.78    161.76 o 
  -1  16   7     3229.46     3100.41    109.32 o 
   0  16   7    12139.34    13951.18    273.03 o 
   1  16   7    20833.58    20859.95    311.83 o 
   2  16   7     9819.65    10038.36    211.30 o 
   3  16   7     6807.30     7230.42    178.36 o 
   4  16   7       66.54        0.00     79.50 o 
   5  16   7     1735.53     1791.43    110.17 o 
   6  16   7     3389.12     2965.50    133.26 o 
   7  16   7        0.17       27.57     66.97 o 
   8  16   7     3525.69     3800.98    127.54 o 
   9  16   7      637.38      743.17     82.05 o 
  10  16   7       69.42      190.39     86.39 o 
  11  16   7      393.63      186.43    116.45 o 
  12  16   7     2015.57     2052.39    110.17 o 
  13  16   7     6980.85     7277.02    181.00 o 
  14  16   7     1387.03     1250.54    169.60 o 
  15  16   7     2637.10     2603.60    184.16 o 
  16  16   7      467.44      799.33    155.14 o 
 -19  17   7      246.77        0.00    194.91 o 
 -18  17   7       32.85        0.00    188.19 o 
 -17  17   7     1707.33     2176.34    194.86 o 
 -16  17   7     5069.23     5777.96    282.75 o 
 -15  17   7      854.35     1129.17    147.33 o 
 -14  17   7     1481.76     1433.28     82.06 o 
 -13  17   7     1022.49      908.94     96.94 o 
 -12  17   7      109.04        0.00     74.54 o 
 -11  17   7      663.33      630.47     82.96 o 
 -10  17   7      213.39      166.07     72.24 o 
  -9  17   7     1076.41     1146.11     88.38 o 
  -8  17   7     2750.24     2442.78    108.11 o 
  -7  17   7     8697.75     8700.77    205.31 o 
  -6  17   7     8512.09     9166.16    233.19 o 
  -5  17   7      302.20      170.91    114.72 o 
  -4  17   7     8051.16     7280.32    206.21 o 
  -3  17   7     5595.55     5566.06    259.02 o 
  -2  17   7     1684.94     2021.77    189.80 o 
  -1  17   7      228.99       99.14     82.35 o 
   0  17   7      882.57      848.54    103.80 o 
   1  17   7       16.66        0.00     90.02 o 
   2  17   7      369.09      671.78     89.88 o 
   3  17   7      557.19      404.43     87.55 o 
   4  17   7     3045.44     3152.84    131.13 o 
   5  17   7      128.65        0.00     77.07 o 
   6  17   7     3855.79     3790.14    237.46 o 
   7  17   7    16584.51    17476.00    261.23 o 
   8  17   7    10195.09    10646.59    234.29 o 
   9  17   7     5171.19     5695.62    177.26 o 
  10  17   7     4163.27     4352.71    160.15 o 
  11  17   7     1793.72     1547.84    122.13 o 
  12  17   7     2613.96     2113.85    119.98 o 
  13  17   7       16.14        0.00     77.38 o 
  14  17   7        0.28       17.52    165.72 o 
  15  17   7      806.27      491.81    253.75 o 
  16  17   7      129.62      152.54    141.45 o 
 -18  18   7      119.39        0.00    208.36 o 
 -17  18   7     2622.78     2377.73    473.84 o 
 -16  18   7     1215.67     1306.44    302.45 o 
 -15  18   7     5222.85     6553.18    296.78 o 
 -14  18   7      416.15      308.10     72.23 o 
 -13  18   7     2954.97     3103.47    130.34 o 
 -12  18   7      720.87      741.28     89.05 o 
 -11  18   7     2186.95     2518.76    118.66 o 
 -10  18   7     1432.04     1616.33     97.45 o 
  -9  18   7       12.96        0.00     70.35 o 
  -8  18   7     1882.42     1789.03    102.49 o 
  -7  18   7       92.65        0.00     79.05 o 
  -6  18   7     1290.94     1024.60    114.39 o 
  -5  18   7     3284.54     3484.85    287.55 o 
  -4  18   7      508.72      658.22    173.03 o 
  -3  18   7     7511.27     7378.87    318.32 o 
  -2  18   7     7315.13     7694.50    325.32 o 
  -1  18   7    17308.34    19441.43    408.45 o 
   0  18   7     7029.09     7583.04    232.78 o 
   1  18   7     3560.12     4346.33    167.44 o 
   2  18   7     9342.36     9159.31    234.42 o 
   3  18   7     1357.59     1265.71    116.96 o 
   4  18   7        9.44        0.00     92.99 o 
   5  18   7      293.57      194.35     81.08 o 
   6  18   7       42.94        0.00     83.35 o 
   7  18   7      918.50      470.32     91.56 o 
   8  18   7     1489.09     1580.67    135.62 o 
   9  18   7     5889.26     6293.63    239.54 o 
  10  18   7      448.08      508.98     96.95 o 
  11  18   7     2333.78     2673.25    131.49 o 
  12  18   7     7180.59     7615.90    199.06 o 
  13  18   7      854.09      980.45    124.43 o 
  14  18   7     3416.97     3322.84    271.51 o 
  15  18   7     2037.37     1908.00    179.96 o 
 -17  19   7     3814.99     4004.13    393.19 o 
 -16  19   7      716.27      572.11    289.01 o 
 -15  19   7      208.06        0.00    144.90 o 
 -14  19   7      808.74      560.62     89.12 o 
 -13  19   7      842.94      849.67     94.11 o 
 -12  19   7     1263.99      859.06     94.89 o 
 -11  19   7     5517.15     5683.23    172.91 o 
 -10  19   7      808.29      564.14     83.47 o 
  -9  19   7     6915.64     7396.68    180.72 o 
  -8  19   7    13280.64    13975.98    251.73 o 
  -7  19   7     4468.46     4623.46    167.76 o 
  -6  19   7     2665.82     2219.42    140.12 o 
  -5  19   7     1135.50      793.49    168.27 o 
  -4  19   7      682.60      936.23    175.85 o 
  -3  19   7     5945.17     6289.66    393.19 o 
  -2  19   7     1710.80     1255.17    189.39 o 
  -1  19   7     2456.00     2355.06    352.86 o 
   0  19   7     1925.94     1839.90    134.88 o 
   1  19   7       30.36        0.00    104.71 o 
   2  19   7      972.83      815.31    109.36 o 
   3  19   7      130.21      174.90     99.11 o 
   4  19   7     4316.24     4983.84    190.67 o 
   5  19   7     3116.24     3383.26    163.44 o 
   6  19   7     6984.42     8700.68    217.58 o 
   7  19   7     2733.35     3033.05    193.75 o 
   8  19   7     5380.52     5386.38    172.33 o 
   9  19   7     3353.76     3244.62    145.18 o 
  10  19   7      174.56        0.00     93.97 o 
  11  19   7     4284.24     4636.40    170.13 o 
  12  19   7       47.52        0.00     93.96 o 
  13  19   7      586.93      310.34     94.17 o 
  14  19   7      826.43      837.31     94.02 o 
  15  19   7      282.24      287.84    150.99 o 
 -17  20   7     1532.87     1993.65    206.70 o 
 -16  20   7      632.02       22.17    159.16 o 
 -15  20   7     5864.10     5976.76    193.06 o 
 -14  20   7     1797.57     1825.47    121.07 o 
 -13  20   7    11524.82    12949.51    258.64 o 
 -12  20   7     1361.10     1233.59    103.48 o 
 -11  20   7     3631.83     4349.88    198.40 o 
 -10  20   7      440.03      521.38     94.07 o 
  -9  20   7     2988.79     2973.44    136.73 o 
  -8  20   7       60.21       32.72     88.76 o 
  -7  20   7     1518.04     1440.43    131.57 o 
  -6  20   7     1887.63     1360.43    150.94 o 
  -5  20   7     7120.43     6848.02    315.05 o 
  -4  20   7     5137.96     5348.55    299.41 o 
  -3  20   7     1742.08     2479.79    220.96 o 
  -2  20   7     3330.44     2963.19    230.46 o 
  -1  20   7     8233.25     9097.96    450.32 o 
   0  20   7     3462.75     3048.24    239.12 o 
   1  20   7     1765.56     1790.99    232.04 o 
   2  20   7      438.26      301.62    180.79 o 
   3  20   7     7184.42     8327.57    431.70 o 
   4  20   7       94.91        0.00    100.40 o 
   5  20   7      656.28      604.30    117.52 o 
   6  20   7     3894.80     3613.90    307.53 o 
   7  20   7       77.49       71.74    100.01 o 
   8  20   7     1632.30     1702.64    224.03 o 
   9  20   7      949.72      961.41    178.58 o 
  10  20   7      988.62      856.45    124.44 o 
  11  20   7     5513.90     6203.62    362.82 o 
  12  20   7     1297.11     1162.69    129.23 o 
  13  20   7     2706.92     2898.98    152.31 o 
  14  20   7     4192.46     3783.09    149.61 o 
 -16  21   7        5.41      174.75    168.03 o 
 -15  21   7      133.08      141.83     79.58 o 
 -14  21   7      228.15      162.52     94.03 o 
 -13  21   7       42.65        0.00     95.97 o 
 -12  21   7     2099.25     1832.78    131.75 o 
 -11  21   7     2726.02     2503.31    143.95 o 
 -10  21   7      359.68      106.93     98.54 o 
  -9  21   7     1943.05     1941.39    124.19 o 
  -8  21   7     2337.67     2068.02    128.03 o 
  -7  21   7     6603.02     7987.06    364.91 o 
  -6  21   7     2880.02     2878.50    187.40 o 
  -5  21   7     8001.08     9676.31    400.29 o 
  -4  21   7     4525.92     5045.39    295.64 o 
  -3  21   7     2312.36     2967.58    249.48 o 
  -2  21   7       23.74        0.00    171.09 o 
  -1  21   7        5.45        0.00    170.30 o 
   0  21   7     2060.03     2127.51    218.62 o 
   1  21   7     1846.90     1721.81    430.16 o 
   2  21   7     1294.58     1416.25    282.29 o 
   3  21   7     4344.25     4335.95    339.21 o 
   4  21   7      423.47      331.49    125.15 o 
   5  21   7     8972.02    10199.43    321.10 o 
   6  21   7     2005.21     1572.36    191.11 o 
   7  21   7     7699.78     8278.19    250.40 o 
   8  21   7      110.45       25.71    102.85 o 
   9  21   7     6148.00     7287.30    272.16 o 
  10  21   7      614.40      416.66    120.70 o 
  11  21   7     1680.73     1029.57    157.16 o 
  12  21   7       75.51        0.00    108.21 o 
  13  21   7       28.74        0.00    104.99 o 
 -15  22   7     6694.30     7907.73    374.60 o 
 -14  22   7     1940.18     1525.19    136.87 o 
 -13  22   7     8075.56     9129.49    281.43 o 
 -12  22   7      904.82      926.14    137.85 o 
 -11  22   7     4784.33     4987.34    196.30 o 
 -10  22   7      122.58        0.00    130.88 o 
  -9  22   7        5.24       55.73     96.92 o 
  -8  22   7      746.00      849.18    125.43 o 
  -7  22   7      509.03      394.50    192.79 o 
  -6  22   7      590.49      385.30    160.52 o 
  -5  22   7     4311.13     4641.62    285.16 o 
  -4  22   7      854.74      548.55    196.85 o 
  -3  22   7     7815.67     8957.73    377.63 o 
  -2  22   7     1679.56     1392.42    206.70 o 
  -1  22   7    13240.65    15830.88    510.49 o 
   0  22   7     2153.03     1591.44    322.62 o 
   1  22   7     4543.87     5063.90    309.96 o 
   2  22   7     2053.74     2219.05    302.45 o 
   3  22   7     5016.02     5371.82    477.20 o 
   4  22   7      267.29      176.14    136.38 o 
   5  22   7      253.46      432.28    124.60 o 
   6  22   7        6.94       40.58    115.32 o 
   7  22   7      584.14      393.47    127.53 o 
   8  22   7      670.64      478.55    148.46 o 
   9  22   7     1344.91     1194.88    142.86 o 
  10  22   7       26.21        0.00    113.58 o 
  11  22   7     3620.28     4506.75    202.65 o 
  12  22   7     1504.20     1380.53    139.06 o 
 -14  23   7       94.80      194.15    115.25 o 
 -13  23   7        3.32        4.66    115.94 o 
 -12  23   7       27.25        0.00    125.19 o 
 -11  23   7     1373.78     1258.17    155.82 o 
 -10  23   7     1756.87     1664.87    198.30 o 
  -9  23   7     5162.62     5470.93    221.78 o 
  -8  23   7     1914.80     1364.41    210.52 o 
  -7  23   7     3426.52     4117.47    322.21 o 
  -6  23   7     2466.16     2073.07    201.89 o 
  -5  23   7     3116.61     3586.00    270.90 o 
  -4  23   7      902.80      666.68    198.93 o 
  -3  23   7     1991.59     2523.88    487.29 o 
  -2  23   7      332.37      183.71    184.62 o 
  -1  23   7      414.98      473.84    204.36 o 
   0  23   7      371.00       41.57    192.08 o 
   1  23   7      681.86      696.74    211.45 o 
   2  23   7      301.92       80.65    185.35 o 
   3  23   7     3692.04     4391.27    500.73 o 
   4  23   7      506.34      398.57    248.68 o 
   5  23   7    11026.46    12938.25    477.62 o 
   6  23   7      139.61        0.00    121.85 o 
   7  23   7     8619.82     9303.26    286.18 o 
   8  23   7        3.51       29.37    138.36 o 
   9  23   7     3362.40     3128.82    205.07 o 
  10  23   7      341.99       95.87    123.59 o 
  11  23   7     2517.51     2511.71    163.79 o 
 -13  24   7     5471.58     6122.16    252.84 o 
 -12  24   7     3323.98     3115.07    205.20 o 
 -11  24   7     6624.14     7595.45    286.20 o 
 -10  24   7       53.84       51.41    195.41 o 
  -9  24   7     2958.49     3384.27    209.06 o 
  -8  24   7      257.20      160.15    121.00 o 
  -7  24   7      517.49      435.86    152.38 o 
  -6  24   7      509.07      294.44    500.73 o 
  -5  24   7     2499.81     2991.28    263.74 o 
  -4  24   7      775.95      615.06    213.71 o 
  -3  24   7     4397.18     5575.79    331.77 o 
  -2  24   7     1464.08     1140.94    241.96 o 
  -1  24   7     6238.22     6784.82    346.84 o 
   0  24   7      644.04      659.44    305.81 o 
   1  24   7     1943.57     1788.50    230.46 o 
   2  24   7       12.99        0.00    192.44 o 
   3  24   7     3562.25     4130.09    294.55 o 
   4  24   7      351.42      291.08    185.17 o 
   5  24   7     1426.85     1650.93    232.30 o 
   6  24   7      253.10      510.13    159.57 o 
   7  24   7      114.99        0.00    149.48 o 
   8  24   7     1643.03     1375.13    200.55 o 
   9  24   7      940.50      600.11    164.12 o 
  10  24   7     1751.24     2051.27    191.75 o 
 -11  25   7      143.85      219.73    180.82 o 
 -10  25   7     1904.32     1764.04    225.76 o 
  -9  25   7     6463.68     6831.50    498.09 o 
  -8  25   7      757.81      474.77    147.73 o 
  -7  25   7     8152.11    10790.59    850.23 o 
  -6  25   7      618.43      338.58    189.39 o 
  -5  25   7    11565.17    13478.21    486.71 o 
  -4  25   7       32.37      201.87    206.70 o 
  -3  25   7     4204.04     4463.26    310.61 o 
  -2  25   7      544.55      219.94    205.72 o 
  -1  25   7     1689.68     1979.43    247.00 o 
   0  25   7      302.38        0.00    221.80 o 
   1  25   7      580.83      917.77    220.96 o 
   2  25   7      339.00      300.96    213.71 o 
   3  25   7      898.20      967.56    230.46 o 
   4  25   7      361.26      114.26    199.61 o 
   5  25   7     6132.38     6457.96    497.37 o 
   6  25   7       17.94        0.00    722.53 o 
   7  25   7     5161.75     4624.82    318.00 o 
   8  25   7      952.75      755.01    209.93 o 
   9  25   7     5098.65     6340.99    356.06 o 
 -10  26   7      665.92      354.91    211.72 o 
  -9  26   7     4878.99     5520.47    591.46 o 
  -8  26   7       14.83       84.19    228.52 o 
  -7  26   7      102.54        0.00    208.95 o 
  -6  26   7     2424.36     2566.09    266.02 o 
  -5  26   7      934.64      630.04    217.23 o 
  -4  26   7     1192.24     1150.28    237.06 o 
  -3  26   7     1520.16     1440.73    322.62 o 
  -2  26   7       27.72        0.00    204.36 o 
  -1  26   7     5956.35     7552.37    389.63 o 
   0  26   7     1915.82     1392.51    265.49 o 
   1  26   7     7757.04     9233.50    417.90 o 
   2  26   7     1101.50      995.65    229.58 o 
   3  26   7     2709.60     3501.45    294.20 o 
   4  26   7     1457.12     1321.22    247.13 o 
   5  26   7     1115.00     1830.22    266.14 o 
   6  26   7      133.91      255.56    208.95 o 
   7  26   7      265.27        0.00    302.45 o 
  -8  27   7      204.34      315.90    295.73 o 
  -7  27   7     7226.40     8590.70    544.42 o 
  -6  27   7      874.74      625.07    224.81 o 
  -5  27   7     1813.69     1526.24    275.57 o 
  -4  27   7      102.90        0.00    309.17 o 
  -3  27   7     2439.29     2345.94    280.28 o 
  -2  27   7      689.42      404.14    220.96 o 
  -1  27   7      110.91        0.00    268.85 o 
   0  27   7      102.70        0.00    213.71 o 
   1  27   7       19.88        0.00    379.75 o 
   2  27   7        5.39      262.40    230.46 o 
   3  27   7     2808.29     2820.33    297.01 o 
   4  27   7        0.96      123.48    222.77 o 
   5  27   7     3843.74     4470.45    337.33 o 
  -5  28   7       13.54        0.00    211.13 o 
  -4  28   7      118.93        0.00    211.13 o 
  -3  28   7     5668.79     6326.56    584.74 o 
  -2  28   7     2614.46     2489.56    287.50 o 
  -1  28   7    10830.25    14025.74    544.16 o 
   0  28   7      251.88        0.00    208.47 o 
   1  28   7     5299.15     6415.55    786.38 o 
   2  28   7      799.19      527.84    244.72 o 
 -22   0   8    14226.29    15357.88    725.89 o 
 -20   0   8    45950.49    50045.87   1646.69 o 
 -18   0   8    80071.41    81695.89   2486.83 o 
 -16   0   8     7232.47     7063.96    416.71 o 
 -14   0   8    11094.57    11217.64    504.09 o 
 -12   0   8     9049.03     9356.50    254.88 o 
 -10   0   8    51142.44    54750.88   1134.41 o 
  -8   0   8     1567.90     1617.68     81.79 o 
  -6   0   8    34066.49    34862.74   1055.22 o 
  -4   0   8    11934.62    12839.41    316.02 o 
  -2   0   8      419.96      466.51     65.60 o 
   0   0   8      181.98      471.02     54.35 o 
   2   0   8    16894.27    24512.13    786.38 o 
   6   0   8     6813.24     4901.00    187.23 o 
   8   0   8    28472.45    33141.67    586.30 o 
  10   0   8     1764.02     3537.90    185.15 o 
  12   0   8     3982.31     4925.04    176.47 o 
  14   0   8     1832.45     2453.06    320.05 o 
  16   0   8    13519.72    13666.53    316.73 o 
  18   0   8      653.93      907.36    268.85 o 
  20   0   8     3887.15     3777.30    436.88 o 
 -23   1   8      494.83      307.97    185.17 o 
 -22   1   8     2201.85     2027.39    235.22 o 
 -21   1   8     5248.53     5733.89    325.32 o 
 -20   1   8      302.83     1298.41    201.94 o 
 -19   1   8       27.47      187.45    149.65 o 
 -18   1   8     4927.15     6419.94    537.69 o 
 -17   1   8      265.46      205.16    149.20 o 
 -16   1   8    19650.26    20619.16    558.41 o 
 -15   1   8      752.90      860.31    159.16 o 
 -14   1   8    10735.88    12024.63    497.37 o 
 -13   1   8     1736.12     1510.88    156.84 o 
 -12   1   8   103466.80   111110.93   1573.36 o 
 -11   1   8     1219.18     1679.55     82.63 o 
 -10   1   8    59663.30    64260.21    930.77 o 
  -9   1   8     2764.14     3616.08    130.23 o 
  -8   1   8     8090.75    11096.07    322.00 o 
  -7   1   8       48.60      145.73     49.73 o 
  -6   1   8      784.20     1408.69     72.91 o 
  -5   1   8     3931.40     3596.37    116.28 o 
  -4   1   8    62170.28    83555.76   1206.10 o 
  -3   1   8    22032.35    24598.31    385.46 o 
  -2   1   8    53726.07    65039.45    714.55 o 
  -1   1   8      287.95      121.47     30.59 o 
   0   1   8    14517.66    20342.82    267.93 o 
   1   1   8    12309.57    12703.00    218.46 o 
   2   1   8   193553.33   225418.17   3655.15 o 
   3   1   8    63262.30    60004.84   1008.74 o 
   4   1   8     8830.31     9581.76    185.94 o 
   5   1   8      876.22      577.30     53.68 o 
   6   1   8    40408.16    51999.49    687.23 o 
   7   1   8      676.04      541.03     63.27 o 
   8   1   8     1017.70      779.60     57.61 o 
   9   1   8     1787.17     1809.70     64.51 o 
  10   1   8     3779.56     3990.41    188.67 o 
  11   1   8     5153.40     6384.34    153.02 o 
  12   1   8    41859.95    43876.27    597.42 o 
  13   1   8       43.37       70.38     57.55 o 
  14   1   8    26259.68    27825.10    374.38 o 
  15   1   8      119.88      239.27     75.20 o 
  16   1   8     7594.55     8915.27    195.89 o 
  17   1   8       32.19       41.33     89.49 o 
  18   1   8     9184.84    10797.89    314.39 o 
  19   1   8      348.02      299.93    137.23 o 
  20   1   8      353.07      616.77    201.94 o 
 -23   2   8      781.27     1011.25    213.71 o 
 -22   2   8    17965.32    17562.97    558.29 o 
 -21   2   8      154.58      336.32    238.60 o 
 -20   2   8    39186.38    39535.06    962.32 o 
 -19   2   8      682.27      698.69    173.42 o 
 -18   2   8    48979.71    49463.81   1135.84 o 
 -17   2   8     1610.43     1686.45    184.62 o 
 -16   2   8    19297.75    19186.00    532.29 o 
 -15   2   8     5938.25     6430.96    280.40 o 
 -14   2   8     3358.00     4032.86    239.69 o 
 -13   2   8     2406.75     2115.92    168.67 o 
 -12   2   8     2937.44     4327.75    290.07 o 
 -11   2   8     1044.41      907.77     61.75 o 
 -10   2   8     1811.11     2203.82    107.79 o 
  -9   2   8    31201.22    36980.24    651.04 o 
  -8   2   8       87.76        0.00     26.93 o 
  -7   2   8     7508.96     6115.15    406.63 o 
  -6   2   8    87898.88    99386.88   1422.87 o 
  -5   2   8    37313.88    39791.46    595.54 o 
  -4   2   8   113981.10   123685.44   4004.93 o 
  -3   2   8    37134.46    41287.48    498.48 o 
  -2   2   8     6711.01     9472.29    126.03 o 
  -1   2   8     1442.97     1610.26     69.63 o 
   0   2   8     5046.66     4869.94     87.16 o 
   1   2   8    18208.04    20690.25    289.98 o 
   2   2   8    32521.57    31248.00    553.87 o 
   3   2   8    14320.75    16882.34    283.52 o 
   4   2   8      312.23      111.15     50.25 o 
   5   2   8      308.62      350.34     50.40 o 
   6   2   8    52792.50    61337.59    672.95 o 
   7   2   8    13070.15    16856.73    237.58 o 
   8   2   8    22353.18    22303.33    273.75 o 
   9   2   8     1325.61     1368.30     56.91 o 
  10   2   8   111578.76   122443.41   1534.42 o 
  11   2   8      432.06      628.19     72.71 o 
  12   2   8     9643.35    11584.34    213.34 o 
  13   2   8     3546.78     2811.10    130.93 o 
  14   2   8      830.25     1017.06     97.70 o 
  15   2   8     3424.33     2803.98    116.87 o 
  16   2   8       47.74       90.30     95.15 o 
  17   2   8      191.70      373.56     76.39 o 
  18   2   8    12468.81    13040.59    351.13 o 
  19   2   8        2.18       30.64    115.40 o 
  20   2   8     3686.49     4209.65    225.68 o 
 -23   3   8       25.05        0.00    182.01 o 
 -22   3   8      181.82      613.33    187.68 o 
 -21   3   8     2947.34     3169.62    258.20 o 
 -20   3   8      876.12     1013.77    194.16 o 
 -19   3   8     3468.23     3172.32    383.11 o 
 -18   3   8     1365.16     1929.74    201.94 o 
 -17   3   8     1611.65     1639.55    182.93 o 
 -16   3   8    23703.18    27193.15   1159.40 o 
 -15   3   8     1434.65     1591.19    170.30 o 
 -14   3   8    26396.55    27941.65    686.44 o 
 -13   3   8      956.08      891.14    142.58 o 
 -12   3   8    35556.48    39406.19    593.23 o 
 -11   3   8     9902.83     9729.29    229.31 o 
 -10   3   8     2146.33     2527.58    120.30 o 
  -9   3   8     7841.33    10413.94    396.55 o 
  -8   3   8    13037.09    12535.54    253.13 o 
  -7   3   8    18618.03    22581.41    887.19 o 
  -6   3   8     2485.25     2178.20     88.28 o 
  -5   3   8     8080.67     7895.28    139.28 o 
  -4   3   8     2394.74     2123.90     79.02 o 
  -3   3   8     2349.77     2595.69     82.46 o 
  -2   3   8     3100.82     2990.53     68.42 o 
  -1   3   8    23704.39    23856.87    247.49 o 
   0   3   8    34102.04    38134.66    402.67 o 
   1   3   8    24210.09    30882.27    380.71 o 
   2   3   8   264742.44   281164.78   3505.60 o 
   3   3   8     9584.86    14681.17    207.18 o 
   4   3   8    91097.97   108263.80   1248.54 o 
   5   3   8     1703.23     2286.24     72.16 o 
   6   3   8    11042.52    10135.18    149.68 o 
   7   3   8     1943.77     2751.01     87.92 o 
   8   3   8     5829.04     4998.63    102.63 o 
   9   3   8      298.49      224.51     44.98 o 
  10   3   8     2586.39     2635.21    124.29 o 
  11   3   8     3830.11     3938.48    127.18 o 
  12   3   8    28579.73    30600.70    440.00 o 
  13   3   8     9521.61     8964.38    237.09 o 
  14   3   8     8940.94    10123.73    201.66 o 
  15   3   8      543.43      598.95     95.36 o 
  16   3   8    26027.50    27045.19    410.56 o 
  17   3   8       91.07      126.99     72.97 o 
  18   3   8     3695.76     4360.32    215.87 o 
  19   3   8      433.60      211.30    120.88 o 
  20   3   8     2765.76     2846.38    189.95 o 
 -23   4   8       35.89        0.00     65.75 o 
 -22   4   8     4075.86     4041.11    135.08 o 
 -21   4   8      181.44       36.17    169.77 o 
 -20   4   8     9371.93     8793.98    240.78 o 
 -19   4   8      309.62      261.40    171.39 o 
 -18   4   8    33874.28    33865.73    870.39 o 
 -17   4   8     5538.51     5112.90    270.40 o 
 -16   4   8    16876.92    16089.80    476.77 o 
 -15   4   8       30.10        0.00    123.57 o 
 -14   4   8      507.53      277.19    205.00 o 
 -13   4   8     5823.96     6559.16    277.27 o 
 -12   4   8     4043.42     3700.97    143.31 o 
 -11   4   8        2.85      154.54     70.62 o 
 -10   4   8    69567.84    78368.87   1962.58 o 
  -9   4   8    21190.78    26714.50    613.60 o 
  -8   4   8    44766.45    50883.94    665.98 o 
  -7   4   8    29971.83    31486.02    878.59 o 
  -6   4   8    32283.69    35632.49    437.38 o 
  -5   4   8      404.19      324.84     53.32 o 
  -4   4   8    14360.74    14311.36    218.55 o 
  -3   4   8    46019.16    52824.54    626.21 o 
  -2   4   8    26644.03    32327.06    347.26 o 
  -1   4   8    85301.46   100167.14    945.68 o 
   0   4   8    57877.79    62287.26    638.90 o 
   1   4   8     2547.80     3987.42     79.20 o 
   2   4   8     3504.43     4988.56     91.75 o 
   3   4   8    14316.19    13846.43    210.45 o 
   4   4   8    58224.35    63591.84    751.93 o 
   5   4   8     7165.53     6250.84    120.35 o 
   6   4   8    95069.18   103371.03   1033.75 o 
   7   4   8     2614.56     3631.02     98.28 o 
   8   4   8    30893.71    37038.90    427.70 o 
   9   4   8     3573.90     3521.67    132.14 o 
  10   4   8    12888.03    15833.67    260.35 o 
  11   4   8    21898.30    22904.43    346.97 o 
  12   4   8     5276.87     5517.03    147.79 o 
  13   4   8     2639.68     2646.83    167.90 o 
  14   4   8     1561.65     1523.13    136.03 o 
  15   4   8    21768.55    21823.04    345.47 o 
  16   4   8      501.41      721.74     87.06 o 
  17   4   8       18.44      199.74     70.07 o 
  18   4   8     4170.82     4099.35    212.74 o 
  19   4   8     3276.77     3209.04    200.26 o 
  20   4   8     1576.15     1849.97    165.40 o 
 -23   5   8       99.53      113.23     94.81 o 
 -22   5   8     4744.70     4237.86    142.73 o 
 -21   5   8      902.04     1034.42     85.28 o 
 -20   5   8      141.27      106.97     82.46 o 
 -19   5   8      413.46      524.87    100.10 o 
 -18   5   8     4055.25     3698.40    160.51 o 
 -17   5   8      948.06     1122.89    101.28 o 
 -16   5   8    33426.91    35055.20    645.74 o 
 -15   5   8       48.24        0.00     89.00 o 
 -14   5   8     4132.32     4563.06    263.12 o 
 -13   5   8      638.51      414.94     80.13 o 
 -12   5   8     1194.91     1164.26     81.41 o 
 -11   5   8      152.36      150.76     61.24 o 
 -10   5   8    15114.63    13126.51    231.81 o 
  -9   5   8     5077.39     4779.38    108.83 o 
  -8   5   8     9850.18    11771.49    191.41 o 
  -7   5   8      126.15       80.80     44.54 o 
  -6   5   8     6930.63     7960.60    123.32 o 
  -5   5   8     3770.96     3527.73     85.28 o 
  -4   5   8   124208.74   132336.39   1516.19 o 
  -3   5   8     2487.53     4123.40     84.60 o 
  -2   5   8   126144.23   140051.16   1399.16 o 
  -1   5   8    28770.71    32409.35    327.79 o 
   0   5   8   111155.27   121583.41   1144.51 o 
   1   5   8    12892.69    13975.33    180.10 o 
   2   5   8     3528.55     5957.71    133.12 o 
   3   5   8    55121.90    58579.92    641.51 o 
   4   5   8     1564.78     1884.66     71.45 o 
   5   5   8     4641.82     4797.24     89.98 o 
   6   5   8     2302.04     3347.87     75.26 o 
   7   5   8     4427.97     4975.26     98.24 o 
   8   5   8    10025.45    10110.62    148.11 o 
   9   5   8     3085.86     3202.55    101.70 o 
  10   5   8    22645.83    24482.08    384.27 o 
  11   5   8     7686.15     8178.24    176.16 o 
  12   5   8    25417.12    27003.55    399.92 o 
  13   5   8     5433.33     4764.98    141.28 o 
  14   5   8    40758.33    43138.55    598.44 o 
  15   5   8     1018.70      871.85     85.84 o 
  16   5   8    13895.36    15410.14    274.29 o 
  17   5   8     1294.99     1290.52     96.35 o 
  18   5   8     1566.42     1835.52    126.99 o 
  19   5   8     1900.57     1589.16    156.29 o 
  20   5   8     1662.90     1608.75    163.59 o 
 -23   6   8      165.94      100.08     79.79 o 
 -22   6   8     6923.89     7588.97    220.02 o 
 -21   6   8     2613.54     2549.98    121.32 o 
 -20   6   8     4300.05     4784.41    154.25 o 
 -19   6   8      247.46      169.96     69.19 o 
 -18   6   8     8106.49     8157.51    191.22 o 
 -17   6   8      317.70      280.17     71.32 o 
 -16   6   8     5502.39     6132.40    199.84 o 
 -15   6   8     6199.35     6572.43    163.22 o 
 -14   6   8     1100.54     1276.81     83.27 o 
 -13   6   8    10551.87    11392.25    245.81 o 
 -12   6   8     1970.56     3101.94    105.20 o 
 -11   6   8     1058.51     1508.95     68.94 o 
 -10   6   8    36274.93    38450.91    895.42 o 
  -9   6   8    29925.42    32389.75    483.49 o 
  -8   6   8    94412.52   110111.06   1408.28 o 
  -7   6   8    46246.55    55022.27    815.67 o 
  -6   6   8    22678.67    24907.67    313.37 o 
  -5   6   8    22002.58    27243.13    321.17 o 
  -4   6   8       35.81      253.85     41.75 o 
  -3   6   8    46889.63    49714.04    553.48 o 
  -2   6   8    19116.98    18801.14    220.46 o 
  -1   6   8      239.29      793.91     44.58 o 
   0   6   8        4.09       98.62     33.03 o 
   1   6   8    16121.95    16858.97    185.02 o 
   2   6   8     1692.04     1658.33     55.07 o 
   3   6   8    10427.09    11335.05    175.37 o 
   4   6   8   173825.88   192960.02   2198.23 o 
   5   6   8     9386.08     9268.98    155.56 o 
   6   6   8    12769.44    13489.24    189.77 o 
   7   6   8     1911.10     1883.36     69.96 o 
   8   6   8    97332.39   104169.62   1219.04 o 
   9   6   8     2463.04     2249.29     71.14 o 
  10   6   8     7156.88     7714.04    149.24 o 
  11   6   8       87.64       19.64     66.27 o 
  12   6   8     9011.53    10463.73    204.07 o 
  13   6   8     7236.96     7688.61    175.97 o 
  14   6   8      245.02      222.02     76.00 o 
  15   6   8     4315.96     4068.60    141.30 o 
  16   6   8      396.65      305.39     80.74 o 
  17   6   8     2672.32     2785.05    125.17 o 
  18   6   8     1238.04     1674.66    127.14 o 
  19   6   8     3679.46     3944.04    176.75 o 
 -22   7   8     2873.74     2929.84    324.90 o 
 -21   7   8       22.88        0.00     77.79 o 
 -20   7   8     4984.51     4616.15    152.90 o 
 -19   7   8      517.00      161.88     74.02 o 
 -18   7   8     2858.86     3186.94    129.88 o 
 -17   7   8       88.87        9.50    108.49 o 
 -16   7   8    18080.15    18435.48    327.96 o 
 -15   7   8      215.00      151.44    148.43 o 
 -14   7   8    29386.77    30938.11    491.08 o 
 -13   7   8    10450.75    10168.75    233.19 o 
 -12   7   8    10551.49    10588.49    203.36 o 
 -11   7   8        8.19      122.38     57.41 o 
 -10   7   8      371.90      490.84     65.13 o 
  -9   7   8     8791.66     7877.55    152.38 o 
  -8   7   8    13346.03    15262.25    245.20 o 
  -7   7   8     2920.39     4018.08    106.71 o 
  -6   7   8     8384.39     9715.87    156.57 o 
  -5   7   8      256.49      278.34     40.58 o 
  -4   7   8    31877.25    38970.26    522.14 o 
  -3   7   8    22466.31    25057.46    282.89 o 
  -2   7   8    74566.25    89490.07    854.35 o 
  -1   7   8    49765.23    49187.29    485.35 o 
   0   7   8   205719.48   240297.19   2224.35 o 
   1   7   8     9526.06     9558.96    120.53 o 
   2   7   8    66809.02    72242.63    784.30 o 
   3   7   8    18205.02    20956.14    282.63 o 
   4   7   8    61330.44    60437.64    722.77 o 
   5   7   8     1943.29     1665.76     71.65 o 
   6   7   8     3776.21     4096.47    101.30 o 
   7   7   8        2.98      161.65     50.43 o 
   8   7   8     1527.97     2592.25     98.04 o 
   9   7   8      237.95      322.29     71.19 o 
  10   7   8    28586.63    30212.53    370.38 o 
  11   7   8      596.79      544.91     75.72 o 
  12   7   8    17321.73    20240.38    321.44 o 
  13   7   8      704.09      634.88     80.45 o 
  14   7   8     2632.79     3587.48    133.89 o 
  15   7   8      896.61      645.26     87.57 o 
  16   7   8     5540.53     5716.49    165.44 o 
  17   7   8     1924.93     1651.08    126.13 o 
  18   7   8    11219.03    11344.69    345.36 o 
  19   7   8     1627.13     1915.79    136.55 o 
 -22   8   8     6077.05     5849.15    246.73 o 
 -21   8   8       49.27      175.03    114.13 o 
 -20   8   8     3296.47     3336.51    148.79 o 
 -19   8   8      626.19      662.92     85.79 o 
 -18   8   8     9552.29    10060.36    291.04 o
[truncated: 658,302 more chars]
